# Supplementary material for: Comparison of diagnostic accuracy and sensitivity of Kinyoun and auramine-rhodamine stains in detecting mycobacteria from specimen smears
Source: Microbiol Spectr. 2026 May 19;14(7):e00475-26. doi: 10.1128/spectrum.00475-26 (PMC13339896; doi:10.1128/spectrum.00475-26)
Supplement: Data S1 — De-identified laboratory data set of acid-fast bacilli cultures spanning multiple years, including specimen source and type, patient age, Kinyoun and AR stain results with grading, and corresponding culture identifications. [file spectrum.00475-26-s0001.xlsx]

## Sheet: Sheet1
AFBCx#	Year of AFB culture	Specimen Source	Specimen Type	Age (Up to 89, >89)	Kinyoun Stain Result	Kinyoun Stain Grading (if +)	Auramine Rhodamine Stain Result	AR Stain Grading (if +)	AFB Culture Result
AFB0001.1	2017	Other (Specify)	Sputum	69	Negative		Negative		Mycobacterium avium-intracellulare complex
AFB0002.1	2017	Lung, Left Lower Lobe	Bronchoalveolar Lavage (BAL)	87	Negative		Negative		Mycobacterium simiae
AFB0003.1	2018	Lung, Right Upper Lobe	Bronchoalveolar Lavage (BAL)	67	Negative		Positive		Mycobacterium avium-intracellulare complex
AFB0003.2	2018	Aspirate, Tracheal	Sputum	67	Negative		Negative		Mycobacterium avium-intracellulare complex
AFB0004.1	2018	Lung, Right Upper Lobe	Bronchoalveolar Lavage (BAL)	47	Positive	Rare	Negative		Mycobacterium fortuitum complex
AFB0003.3	2018	Aspirate, Tracheal	Sputum	67	Negative		Negative		Mycobacterium avium-intracellulare complex
AFB0005.1	2018	Arm, Right	Abscess	55	Positive	Few	Negative		Mycobacterium abscessus Group
AFB0006.1	2018	Lung, Right Lower Lobe	Bronchoalveolar Lavage (BAL)	75	Negative		Negative		Mycobacterium avium-intracellulare complex
AFB0007.1	2018	Lung, Right Middle Lobe	Bronchoalveolar Lavage (BAL)	69	Negative		Negative		Mycobacterium avium-intracellulare complex
AFB0008.1	2018	Trachea	Sputum	79	Negative		Negative		Mycobacterium avium-intracellulare complex
AFB0008.4	2018	Other (Specify)	Bronchoalveolar Lavage (BAL)	79	Positive	Few	Positive	Few	Mycobacterium avium-intracellulare complex
AFB0009.1	2018	Lung, Left Lower Lobe	Bronchoalveolar Lavage (BAL)	68	Negative		Negative		Mycobacterium avium-intracellulare complex
AFB0010.1	2018	Lung, Right Lower Lobe	Bronchoalveolar Lavage (BAL)	77	Positive	Numerous	Positive	Numerous	Mycobacterium abscessus Group
AFB0010.2	2018	Other (Specify)	Sputum	77	Positive	Numerous	Positive	Numerous	Mycobacterium abscessus Group
AFB0010.3	2018	Other (Specify)	Sputum	77	Positive	Rare	Positive	Rare	Mycobacterium abscessus Group
AFB0011.1	2018	Lung, Right Lower Lobe	Bronchoalveolar Lavage (BAL)	75	Negative		Negative		Mycobacterium kansasii
AFB0012.2	2018	Lung, Right Middle Lobe	Bronchoalveolar Lavage (BAL)	33	Negative		Negative		Nocardia farcinica
AFB0012.6	2018	Lung, Right Middle Lobe	Bronchoalveolar Lavage (BAL)	33	Negative		Negative		Nocardia farcinica
AFB0013.1	2018	Lung	Sputum	39	Negative		Negative		Mycobacterium avium-intracellulare complex
AFB0014.1	2018	Lung, Right Upper Lobe	Bronchoalveolar Lavage (BAL)	56	Negative		Negative		Mycobacterium avium-intracellulare complex
AFB0015.1	2018	Lung	Sputum	73	Negative		Negative		Mycobacterium abscessus Group
AFB0015.2	2018	Lung	Sputum	73	Negative		Negative		Mycobacterium abscessus Group
AFB0016.1	2018	Other (Specify)	Swab	85	Negative		Negative		Mycobacterium kansasii / Mycobacterium gastri
AFB0017.2	2018	Lung, Left Lower Lobe	Bronchoalveolar Lavage (BAL)	61	Negative		Negative		Mycobacterium kansasii / Mycobacterium gastri
AFB0018.1	2018	Lung, Right Lower Lobe	Bronchoalveolar Lavage (BAL)	62	Negative		Negative		Mycobacterium kansasii / Mycobacterium gastri
AFB0019.1	2018	Aspirate, Tracheal	Sputum	67	Negative		Negative		Mycobacterium avium-intracellulare complex
AFB0020.1	2018	Other (Specify)	Swab	28	Negative		Negative		Mycobacterium fortuitum complex
AFB0021.4	2018	Other (Specify)	Sputum	71	Negative		Negative		Mycobacterium avium-intracellulare complex
AFB0022.3	2018	Lung, Left Lower Lobe	Bronchoalveolar Lavage (BAL)	55	Negative		Negative		Mycobacterium avium-intracellulare complex
AFB0023.1	2018	Other (Specify)	Sputum	64	Negative		Negative		Mycobacterium gordonae
AFB0024.1	2018	Lung, Right Upper Lobe	Bronchoalveolar Lavage (BAL)	72	Negative		Negative		Mycobacterium avium-intracellulare complex
AFB0025.1	2018	Lung, Right Upper Lobe	Bronchoalveolar Lavage (BAL)	62	Negative		Negative		Mycobacterium avium-intracellulare complex
AFB0025.2	2018	Trachea	Sputum	62	Negative		Negative		Mycobacterium avium-intracellulare complex
AFB0025.3	2018	Trachea	Sputum	62	Negative		Negative		Mycobacterium avium-intracellulare complex
AFB0025.4	2018	Lung	Sputum	63	Negative		Negative		Mycobacterium avium-intracellulare complex
AFB0026.1	2018	Lung, Left Upper Lobe	Bronchoalveolar Lavage (BAL)	67	Positive	Rare	Positive	Rare	Mycobacterium avium-intracellulare complex
AFB0026.2	2018	Other (Specify)	Sputum	67	Positive	Moderate	Positive	Moderate	Mycobacterium avium-intracellulare complex
AFB0026.3	2018	Lung, Right Lower Lobe	Bronchoalveolar Lavage (BAL)	68	Positive	Rare	Positive	Rare	Mycobacterium avium-intracellulare complex
AFB0027.1	2018	Lung, Right Middle Lobe	Bronchoalveolar Lavage (BAL)	76	Positive	Rare	Positive	Rare	Mycobacterium avium-intracellulare complex
AFB0027.2	2018	Lung	Sputum	76	Negative		Negative		Mycobacterium avium-intracellulare complex
AFB0028.1	2018	Lung, Left Upper Lobe	Tissue	75	Negative		Negative		Mycobacterium avium-intracellulare complex
AFB0029.2	2018	Lung, Left Upper Lobe	Bronchoalveolar Lavage (BAL)	67	Negative		Negative		Mycobacterium avium-intracellulare complex
AFB0030.1	2018	Lung, Left Lower Lobe	Bronchoalveolar Lavage (BAL)	62	Negative		Negative		Mycobacterium xenopi
AFB0031.4	2018	Lung, Left Lower Lobe	Bronchoalveolar Lavage (BAL)	32	Negative		Negative		Mycobacterium avium-intracellulare complex
AFB0032.2	2018	Lung, Left Lower Lobe	Bronchoalveolar Lavage (BAL)	68	Negative		Negative		Mycobacterium kansasii
AFB0033.1	2018	Trachea	Sputum	68	Negative		Negative		Mycobacterium avium-intracellulare complex
AFB0033.2	2018	Trachea	Sputum	68	Negative		Negative		Mycobacterium simiae
AFB0033.3	2018	Trachea	Sputum	68	Negative		Negative		Mycobacterium avium-intracellulare complex
AFB0034.1	2018	Lung, Left Upper Lobe	Bronchoalveolar Lavage (BAL)	25	Negative		Negative		Mycobacterium simiae
AFB0035.1	2018	Lung, Left Upper Lobe	Bronchoalveolar Lavage (BAL)	62	Negative		Negative		Mycobacterium simiae
AFB0036.2	2019	Lung, Right Lower Lobe	Bronchoalveolar Lavage (BAL)	26	Negative		Negative		Mycobacterium avium-intracellulare complex
AFB0037.1	2019	Lung	Sputum	71	Negative		Negative		Mycobacterium avium-intracellulare complex
AFB0037.2	2019	Lung	Sputum	71	Positive	Few	Negative		Mycobacterium avium-intracellulare complex
AFB0037.3	2019	Lung, Right Lower Lobe	Bronchoalveolar Lavage (BAL)	71	Negative		Negative		Mycobacterium avium-intracellulare complex
AFB0038.1	2019	Axilla, Left	Tissue	49	Negative		Negative		Mycobacterium abscessus Group
AFB0039.3	2019	Lung, Left Lower Lobe	Bronchoalveolar Lavage (BAL)	60	Negative		Negative		Mycobacterium avium-intracellulare complex
AFB0040.3	2019	Lung	Sputum	66	Negative		Negative		Mycobacterium avium-intracellulare complex
AFB0041.3	2019	Drainage, Jackson Pratt	Drainage	85	Positive	Heavy	Positive	Heavy	Mycobacterium abscessus Group
AFB0041.4	2019	Urine, Nephrostomy	Drainage	85	Negative		Negative		Mycobacterium abscessus Group
AFB0042.1	2019	Pharynx	Sputum	72	Negative		Negative		Mycobacterium tuberculosis complex
AFB0042.2	2019	Pharynx	Sputum	72	Negative		Negative		Mycobacterium tuberculosis complex
AFB0043.2	2019	Lung	Sputum	72	Negative		Negative		Mycobacterium tuberculosis complex
AFB0044.2	2019	Lung, Left Upper Lobe	Bronchoalveolar Lavage (BAL)	77	Positive	Rare	Positive	Rare	Mycobacterium kansasii
AFB0044.3	2019	Aspirate, Tracheal	Other (Specify)	77	Negative		Negative		Mycobacterium kansasii
AFB0045.1	2019	Lung, Right Upper Lobe	Bronchoalveolar Lavage (BAL)	59	Negative		Negative		Mycobacterium tuberculosis complex
AFB0046.1	2019	Trachea	Sputum	58	Negative		Negative		Mycobacterium neoaurum
AFB0046.2	2019	Trachea	Sputum	58	Positive	Few	Negative		Mycobacterium neoaurum
AFB0047.2	2019	Lung	Sputum	68	Negative		Negative		Mycobacterium avium-intracellulare complex
AFB0047.3	2019	Other (Specify)	Sputum	68	Negative		Negative		Mycobacterium avium-intracellulare complex
AFB0048.1	2019	Other (Specify)	Sputum	61	Negative		Negative		Mycobacterium mucogenicum
AFB0049.1	2019	Lung, Right Middle Lobe	Bronchoalveolar Lavage (BAL)	71	Negative		Negative		Mycobacterium avium-intracellulare complex
AFB0050.1	2019	Lung, Right Upper Lobe	Bronchoalveolar Lavage (BAL)	75	Positive	Few	Positive	Rare	Mycobacterium avium-intracellulare complex
AFB0051.2	2019	Lung, Left Lower Lobe	Bronchoalveolar Lavage (BAL)	61	Negative		Negative		Mycobacterium abscessus Group
AFB0051.3	2019	Aspirate, Tracheal	Sputum	61	Positive	Heavy	Positive	Heavy	Mycobacterium abscessus Group
AFB0051.4	2019	Aspirate, Tracheal	Sputum	61	Positive	Heavy	Positive	Heavy	Mycobacterium abscessus Group
AFB0052.1	2019	Lung	Sputum	60	Positive	Few	Positive	Few	Mycobacterium abscessus Group
AFB0053.1	2019	Lung, Left Lower Lobe	Bronchoalveolar Lavage (BAL)	77	Negative		Negative		Mycobacterium tuberculosis complex
AFB0053.2	2019	Lung, Left Upper Lobe	Bronchoalveolar Lavage (BAL)	77	Negative		Negative		Mycobacterium tuberculosis complex
AFB0053.4	2019	Lung	Sputum	77	Positive	Rare	Positive	Rare	Mycobacterium tuberculosis complex
AFB0053.5	2019	Lung	Sputum	77	Negative		Negative		Mycobacterium tuberculosis complex
AFB0053.6	2019	Lung	Sputum	77	Positive	Rare	Positive	Rare	Mycobacterium tuberculosis complex
AFB0054.3	2019	Lung, Right Upper Lobe	Bronchoalveolar Lavage (BAL)	78	Negative		Negative		Mycobacterium avium-intracellulare complex
AFB0054.4	2019	Lung	Sputum	78	Positive	Heavy	Positive	Heavy	Mycobacterium avium-intracellulare complex
AFB0054.5	2019	Stool	Stool	78	Negative		Negative		Mycobacterium avium-intracellulare complex
AFB0054.6	2019	Lung	Sputum	78	Negative		Negative		Mycobacterium avium-intracellulare complex
AFB0054.7	2019	Lung	Sputum	78	Negative		Negative		Mycobacterium avium-intracellulare complex
AFB0055.3	2019	Trachea	Sputum	67	Negative		Negative		Mycobacterium gordonae
AFB0056.1	2019	Lung, Right Middle Lobe	Bronchoalveolar Lavage (BAL)	64	Negative		Negative		Mycobacterium gordonae
AFB0057.1	2019	Other (Specify)	Sputum	68	Negative		Negative		Mycobacterium avium-intracellulare complex
AFB0058.1	2019	Lung, Left Upper Lobe	Bronchoalveolar Lavage (BAL)	79	Negative		Negative		Mycobacterium avium-intracellulare complex
AFB0059.1	2019	Lung, Right Middle Lobe	Bronchoalveolar Lavage (BAL)	64	Negative		Negative		Mycobacterium avium-intracellulare complex
AFB0060.1	2019	Breast, Right	Swab	39	Negative		Negative		Mycobacterium fortuitum complex
AFB0060.2	2019	Breast, Right	Swab	39	Negative		Negative		Mycobacterium fortuitum complex
AFB0060.3	2019	Breast, Right	Swab	40	Negative		Negative		Mycobacterium fortuitum complex
AFB0060.4	2019	Breast, Right	Tissue	40	Negative		Negative		Mycobacterium fortuitum complex
AFB0061.1	2019	Lung, Right Upper Lobe	Bronchoalveolar Lavage (BAL)	78	Negative		Negative		Mycobacterium avium-intracellulare complex
AFB0062.1	2019	Lung, Left Upper Lobe	Bronchoalveolar Lavage (BAL)	71	Negative		Negative		Mycobacterium avium-intracellulare complex
AFB0063.1	2019	Lung	Sputum	60	Negative		Negative		Mycobacterium species
AFB0063.3	2019	Lung	Sputum	61	Negative		Negative		Mycobacterium gordonae
AFB0064.1	2019	Lung, Left Upper Lobe	Bronchoalveolar Lavage (BAL)	68	Positive	Rare	Negative		Nocardia farcinica
AFB0065.1	2019	Lung	Sputum	78	Negative		Negative		Mycobacterium abscessus Group
AFB0066.1	2019	Lung	Sputum	67	Negative		Negative		Aspergillus terreus
AFB0066.2	2019	Lung	Sputum	67	Negative		Negative		Mould Mycobacterium fortuitum complex
AFB0066.3	2019	Lung	Sputum	67	Negative		Negative		Mycobacterium Kumamotonense
AFB0067.1	2019	Lung, Left Lower Lobe	Bronchoalveolar Lavage (BAL)	41	Negative		Negative		Mycobacterium avium-intracellulare complex
AFB0068.4	2019	Bronchus	Sputum	76	Negative		Negative		Nocardia species
AFB0068.5	2019	Bronchus	Sputum	76	Negative		Negative		Mycobacterium fortuitum complex Mycobacterium gordonae
AFB0069.1	2019	Lung	Sputum	76	Negative		Negative		Mycobacterium gordonae
AFB0069.3	2019	Lung	Sputum	76	Negative		Negative		Mycobacterium gordonae
AFB0070.2	2019	Stool	Stool	63	Negative		Negative		Mycobacterium avium-intracellulare complex
AFB0071.1	2019	Lung, Left Upper Lobe	Bronchoalveolar Lavage (BAL)	56	Positive	Few	Positive	Rare	Mycobacterium avium-intracellulare complex
AFB0071.2	2019	Other (Specify)	Sputum	56	Negative		Negative		Mycobacterium avium-intracellulare complex
AFB0072.1	2019	Other (Specify)	Other (Specify)	10	Negative		Negative		Mycobacterium abscessus Group
AFB0073.3	2019	Lung, Right Upper Lobe	Bronchoalveolar Lavage (BAL)	71	Negative		Negative		Mycobacterium avium-intracellulare complex
AFB0015.3	2020	Lung	Sputum	75	Negative		Negative		Mycobacterium abscessus Group
AFB0047.5	2020	Lung, Left Upper Lobe	Bronchoalveolar Lavage (BAL)	69	Negative		Negative		Mycobacterium avium-intracellulare complex
AFB0074.1	2020	Lung, Right Lower Lobe	Bronchoalveolar Lavage (BAL)	65	Negative		Negative		Mycobacterium avium-intracellulare complex
AFB0075.1	2020	Lung, Right Upper Lobe	Bronchoalveolar Lavage (BAL)	61	Negative		Negative		Mycobacterium tuberculosis complex
AFB0076.1	2020	Lung, Left Lower Lobe	Bronchoalveolar Lavage (BAL)	58	Negative		Negative		Mycobacterium simiae
AFB0077.1	2020	Lung, Left Lower Lobe	Bronchoalveolar Lavage (BAL)	78	Negative		Negative		Mycobacterium avium-intracellulare complex
AFB0077.2	2020	Lung, Right Lower Lobe	Bronchoalveolar Lavage (BAL)	78	Negative		Negative		Mycobacterium avium-intracellulare complex
AFB0077.3	2020	Lung	Sputum	78	Negative		Negative		Mycobacterium avium-intracellulare complex
AFB0077.4	2020	Lung	Sputum	78	Negative		Negative		Mycobacterium avium-intracellulare complex
AFB0078.1	2020	Lung, Right Upper Lobe	Bronchoalveolar Lavage (BAL)	79	Negative		Negative		Mycobacterium avium-intracellulare complex
AFB0079.1	2020	Fluid, Pleural (Specify Left or Right)	Fluid, Body	69	Negative		Negative		Mycobacterium tuberculosis complex
AFB0079.2	2020	Fluid, Pleural (Specify Left or Right)	Fluid, Body	69	Negative		Negative		Mycobacterium tuberculosis complex
AFB0079.3	2020	Other (Specify)	Bronchoalveolar Lavage (BAL)	69	Positive	Numerous	Positive	Numerous	Mycobacterium tuberculosis complex
AFB0079.4	2020	Lung	Sputum	69	Positive	Many	Positive	Many	Mycobacterium tuberculosis complex
AFB0079.5	2020	Aspirate, Tracheal	Aspirate	69	Positive	Many	Positive	Many	Mycobacterium tuberculosis complex
AFB0079.6	2020	Trachea	Sputum	69	Positive	Many	Positive	Many	Mycobacterium tuberculosis complex
AFB0079.7	2020	Trachea	Sputum	69	Positive	Light	Positive	Light	Mycobacterium tuberculosis complex
AFB0079.8	2020	Lung, Left Upper Lobe	Bronchoalveolar Lavage (BAL)	69	Negative		Negative		Mycobacterium tuberculosis complex
AFB0080.1	2020	Lung, Right Middle Lobe	Bronchoalveolar Lavage (BAL)	73	Negative		Negative		Mycobacterium avium-intracellulare complex
AFB0081.1	2020	Other (Specify)	Swab	44	Negative		Negative		Mycobacterium tuberculosis complex
AFB0081.2	2020	Other (Specify)	Swab	44	Negative		Negative		Mycobacterium tuberculosis complex
AFB0082.1	2020	Fluid, Peritoneal	Fluid, Body	63	Positive	Rare	Positive	Rare	Mycobacterium tuberculosis complex
AFB0083.1	2020	Lung, Right Lower Lobe	Bronchoalveolar Lavage (BAL)	64	Negative		Negative		Mycobacterium avium-intracellulare complex
AFB0084.3	2020	Lung, Left Upper Lobe	Bronchoalveolar Lavage (BAL)	46	Positive	Rare	Positive	Rare	Mycobacterium fortuitum complex
AFB0084.4	2020	Lung, Left Upper Lobe	Bronchoalveolar Lavage (BAL)	47	Negative		Negative		Mycolicibacter (Mycobacterium) arupensis (arupense)
AFB0084.5	2020	Lung	Sputum	47	Negative		Negative		Aspergillus terreus complex Mycobacterium avium-intracellulare complex
AFB0084.6	2020	Lung	Sputum	47	Negative		Negative		Aspergillus terreus complex Mycobacterium avium-intracellulare complex
AFB0084.7	2020	Lung	Sputum	47	Negative		Negative		Aspergillus terreus complex Mycobacterium avium-intracellulare complex
AFB0085.2	2020	Lung, Right Upper Lobe	Bronchoalveolar Lavage (BAL)	74	Negative		Negative		Mycobacterium simiae
AFB0086.1	2020	Lung, Right Upper Lobe	Bronchoalveolar Lavage (BAL)	43	Negative		Negative		Mycobacterium avium-intracellulare complex
AFB0087.4	2020	Lung, Right Lower Lobe	Bronchoalveolar Lavage (BAL)	82	Negative		Negative		Mycobacterium kansasii
AFB0088.1	2020	Tongue	Tissue	47	Positive	Numerous	Positive	Numerous	Abnormal AFB Stain
AFB0089.1	2020	Other (Specify)	Sputum	64	Negative		Negative		Mycobacterium gordonae
AFB0090.3	2020	Other (Specify)	Sputum	59	Negative		Negative		Mycobacterium fortuitum complex
AFB0091.1	2020	Lung, Left Upper Lobe	Bronchoalveolar Lavage (BAL)	68	Negative		Negative		Mycobacterium avium-intracellulare complex
AFB0092.1	2020	Lung, Left Lower Lobe	Bronchoalveolar Lavage (BAL)	71	Negative		Negative		Mycobacterium avium-intracellulare complex
AFB0093.2	2020	Lung, Left Upper Lobe	Bronchoalveolar Lavage (BAL)	63	Negative		Negative		Mycobacterium avium-intracellulare complex
AFB0093.3	2020	Lung, Left Lower Lobe	Bronchoalveolar Lavage (BAL)	63	Negative		Negative		Mycobacterium avium-intracellulare complex
AFB0094.1	2020	Trachea	Sputum	58	Negative		Negative		Mycobacterium avium-intracellulare complex
AFB0094.2	2020	Trachea	Sputum	58	Negative		Negative		Mycobacterium avium-intracellulare complex
AFB0094.3	2020	Trachea	Sputum	58	Negative		Negative		Mycobacterium avium-intracellulare complex
AFB0094.4	2020	Trachea	Sputum	58	Negative		Negative		Mycobacterium avium-intracellulare complex
AFB0094.5	2020	Trachea	Sputum	58	Negative		Negative		Mycobacterium avium-intracellulare complex
AFB0094.6	2020	Trachea	Sputum	58	Negative		Negative		Mycobacterium avium-intracellulare complex
AFB0094.7	2020	Trachea	Sputum	58	Negative		Negative		Mycobacterium avium-intracellulare complex
AFB0094.8	2020	Trachea	Sputum	58	Negative		Negative		Mycobacterium avium-intracellulare complex
AFB0094.9	2020	Trachea	Sputum	58	Negative		Negative		Mycobacterium avium-intracellulare complex
AFB0095.2	2020	Lung	Sputum	79	Negative		Negative		Mycobacterium avium-intracellulare complex
AFB0096.2	2020	Lung, Left Upper Lobe	Bronchoalveolar Lavage (BAL)	77	Negative		Negative		Mycobacterium intracellulare
AFB0097.4	2020	Lymph Node	Tissue	58	Positive	Numerous	Positive	Numerous	Mycobacterium avium complex
AFB0098.1	2020	Axilla, Right	Tissue	73	Negative		Negative		Mycobacterium tuberculosis complex
AFB0099.2	2020	Lung, Right Upper Lobe	Bronchoalveolar Lavage (BAL)	68	Negative		Negative		Mycobacterium intracellulare
AFB0100.3	2020	Lung, Left Upper Lobe	Bronchoalveolar Lavage (BAL)	61	Negative		Negative		Mycobacterium simiae
AFB0100.4	2020	Trachea	Sputum	61					Mycobacterium simiae
AFB0100.5	2020	Other (Specify)	Sputum	61	Negative		Negative		Mycobacterium simiae
AFB0100.6	2020	Other (Specify)	Sputum	61	Negative		Negative		Mycobacterium simiae
AFB0101.2	2020	Lung, Right Upper Lobe	Bronchoalveolar Lavage (BAL)	73	Negative		Negative		Mycobacterium avium-intracellulare complex
AFB0102.5	2020	Lung, Right Upper Lobe	Bronchoalveolar Lavage (BAL)	68	Negative		Negative		Mycobacterium xenopi
AFB0103.4	2020	Lung, Left Upper Lobe	Bronchoalveolar Lavage (BAL)	64	Negative		Negative		Mycobacterium avium-intracellulare complex
AFB0008.8	2021	Lung, Left Lower Lobe	Bronchoalveolar Lavage (BAL)	82	Negative		Negative		Mycobacterium avium-intracellulare complex
AFB0011.2	2021	Lung, Right Upper Lobe	Bronchoalveolar Lavage (BAL)	77	Positive	Few	Positive	Few	Mycobacterium kansasii
AFB0027.3	2021	Lung, Right Lower Lobe	Bronchoalveolar Lavage (BAL)	80	Negative		Negative		Mycobacterium avium-intracellulare complex
AFB0062.2	2021	Other (Specify)	Sputum	73	Negative		Negative		Mycobacterium chelonae
AFB0062.4	2021	Other (Specify)	Sputum	73	Negative		Negative		Mycobacterium chelonae
AFB0062.6	2021	Other (Specify)	Sputum	73	Negative		Negative		Mycobacterium chelonae
AFB0062.7	2021	Other (Specify)	Sputum	73	Negative		Negative		Mycobacterium chelonae
AFB0084.8	2021	Lung	Sputum	47	Negative		Negative		Aspergillus terreus complex Mycobacterium avium-intracellulare complex
AFB0084.9	2021	Lung	Sputum	47	Negative		Negative		Aspergillus terreus complex
AFB0084.10	2021	Lung	Sputum	47	Negative		Negative		Aspergillus terreus complex
AFB0084.14	2021	Lung	Sputum	48	Negative		Negative		Aspergillus terreus complex Mycobacterium avium-intracellulare complex
AFB0094.15	2021	Other (Specify)	Sputum	59	Negative		Negative		Mycobacterium avium-intracellulare complex
AFB0094.10	2021	Other (Specify)	Sputum	59	Negative		Negative		Mycobacterium avium-intracellulare complex
AFB0094.12	2021	Other (Specify)	Sputum	59	Negative		Negative		Mycobacterium avium-intracellulare complex
AFB0096.5	2021	Lung, Right Upper Lobe	Bronchoalveolar Lavage (BAL)	78	Negative		Negative		Mycobacterium avium-intracellulare complex
AFB0100.7	2021	Other (Specify)	Sputum	62	Negative		Negative		Mycobacterium simiae
AFB0100.10	2021	Other (Specify)	Sputum	62	Negative		Negative		Mycobacterium simiae
AFB0100.11	2021	Other (Specify)	Sputum	62	Negative		Negative		Mycobacterium simiae
AFB0100.13	2021	Lung, Left Upper Lobe	Bronchoalveolar Lavage (BAL)	62	Negative		Negative		Mycobacterium simiae
AFB0103.8	2021	Lung	Sputum	65	Negative		Negative		Mycobacterium fortuitum complex
AFB0103.10	2021	Lung	Sputum	65	Negative		Negative		Mycobacterium gordonae
AFB0104.1	2021	Lung, Left Lower Lobe	Bronchoalveolar Lavage (BAL)	63	Negative		Negative		Mycobacterium chelonae
AFB0105.1	2021	CSF (Specify)	Cerebrospinal Fluid (CSF)	54	Negative		Negative		Mycobacterium fortuitum complex
AFB0106.1	2021	Lung, Right Upper Lobe	Bronchoalveolar Lavage (BAL)	65	Negative		Negative		Mycobacterium avium-intracellulare complex
AFB0107.2	2021	Other (Specify)	Sputum	49	Negative		Negative		Mycobacterium gordonae
AFB0108.4	2021	Lung, Left Upper Lobe	Bronchoalveolar Lavage (BAL)	67	Negative		Negative		Mycobacterium avium-intracellulare complex
AFB0108.6	2021	Lung	Sputum	67	Negative		Negative		Mycobacterium avium-intracellulare complex
AFB0108.9	2021	Lung, Right Upper Lobe	Bronchoalveolar Lavage (BAL)	67	Negative		Negative		Mycobacterium avium-intracellulare complex
AFB0109.1	2021	Lung, Left Upper Lobe	Bronchoalveolar Lavage (BAL)	66	Negative		Negative		Mycobacterium avium-intracellulare complex
AFB0110.2	2021	Lung, Right Upper Lobe	Bronchoalveolar Lavage (BAL)	73	Negative		Negative		Mycobacterium fortuitum complex
AFB0111.1	2021	Lung, Right Lower Lobe	Bronchoalveolar Lavage (BAL)	66	Negative		Negative		Mycobacterium gordonae
AFB0112.1	2021	Lung, Left Lower Lobe	Bronchoalveolar Lavage (BAL)	67	Negative		Negative		Mycobacterium avium-intracellulare complex
AFB0113.1	2021	Lung, Right Upper Lobe	Bronchoalveolar Lavage (BAL)	80	Negative		Negative		Mycobacterium intracellulare
AFB0114.1	2021	Stool	Stool	23	Negative		Negative		Mycobacterium avium-intracellulare complex
AFB0115.1	2021	Urine, Voided	Urine	68	Negative		Negative		Mycobacterium chelonae
AFB0115.2	2021	Trachea	Sputum	68	Negative		Negative		Mycobacterium kansasii
AFB0115.3	2021	Other (Specify)	Sputum	68	Negative		Negative		Mycobacterium kansasii
AFB0115.4	2021	Other (Specify)	Bone Marrow	68	Negative		Negative		Mycobacterium kansasii
AFB0115.5	2021	Other (Specify)	Stool	68	Negative		Negative		Mycobacterium kansasii
AFB0115.7	2021	Other (Specify)	Sputum	68	Negative		Negative		Mycobacterium kansasii
AFB0115.8	2021	Other (Specify)	Other (Specify)	68	Positive	Numerous	Positive	Numerous	Mycobacterium kansasii
AFB0116.4	2021	Other (Specify)	Swab	66	Negative		Negative		Mycobacterium avium-intracellulare complex
AFB0117.1	2021	Skin	Tissue	75	Negative		Negative		Mycobacterium avium-intracellulare complex
AFB0118.1	2021	Bronchus	Sputum	67	Negative		Negative		Mycobacterium tuberculosis complex
AFB0118.2	2021	Bronchus	Sputum	67	Negative		Negative		Mycobacterium tuberculosis complex
AFB0118.3	2021	Bronchus	Sputum	67	Negative		Negative		Mycobacterium tuberculosis complex
AFB0118.4	2021	Chest	Sputum	67	Positive	Numerous	Positive	Numerous	Mycobacterium tuberculosis complex
AFB0118.5	2021	Lung	Bronchoalveolar Lavage (BAL)	67	Positive	Numerous	Positive	Numerous	Mycobacterium tuberculosis complex
AFB0118.6	2021	Lung, Right Upper Lobe	Aspirate	67	Negative		Negative		Mycobacterium tuberculosis complex
AFB0118.10	2021	Trachea	Sputum	67	Negative		Negative		Mycobacterium gordonae
AFB0119.1	2021	Lung, Right Upper Lobe	Bronchoalveolar Lavage (BAL)	76	Negative		Negative		Mycobacterium gordonae
AFB0120.2	2021	Lung	Sputum	74	Negative		Negative		Mycobacterium avium-intracellulare complex
AFB0120.3	2021	Lung	Sputum	74	Negative		Negative		Mycobacterium avium-intracellulare complex
AFB0121.1	2021	Stool	Stool	59	Negative		Negative		Mycobacterium fortuitum complex
AFB0122.2	2021	Lung, Left Upper Lobe	Bronchoalveolar Lavage (BAL)	71	Negative		Negative		Mycobacterium avium-intracellulare complex
AFB0123.1	2021	Bronchus	Bronchoalveolar Lavage (BAL)	38	Negative		Negative		Mycobacterium tuberculosis complex
AFB0124.1	2021	Lung, Left Upper Lobe	Bronchoalveolar Lavage (BAL)	55	Positive	Rare	Positive	Rare	Mycobacterium avium-intracellulare complex
AFB0124.3	2021	Lung	Sputum	55	Negative		Negative		Mycobacterium avium-intracellulare complex
AFB0124.4	2021	Lung	Sputum	55	Negative		Negative		Mycobacterium avium-intracellulare complex
AFB0124.6	2021	Lung, Right Lower Lobe	Bronchoalveolar Lavage (BAL)	55	Positive	Rare	Positive	Rare	Mycobacterium abscessus Group Mycobacterium avium-intracellulare complex
AFB0124.7	2021	Other (Specify)	Sputum	55	Negative		Negative		Mycobacterium avium-intracellulare complex
AFB0125.1	2021	Lung, Right Middle Lobe	Bronchoalveolar Lavage (BAL)	73	Negative		Positive	Rare	Mycobacterium avium-intracellulare complex
AFB0125.2	2021	Lung, Left Lower Lobe	Bronchoalveolar Lavage (BAL)	73	Positive	Rare	Positive	Few	Mycobacterium avium-intracellulare complex
AFB0125.3	2021	Other (Specify)	Sputum	73	Negative		Negative		Mycobacterium avium-intracellulare complex
AFB0125.4	2021	Other (Specify)	Sputum	73	Negative		Negative		Mycobacterium avium-intracellulare complex
AFB0125.5	2021	Other (Specify)	Sputum	73	Negative		Negative		Mycobacterium avium-intracellulare complex
AFB0125.7	2021	Other (Specify)	Sputum	74	Negative		Negative		Mycobacterium avium-intracellulare complex
AFB0126.2	2021	Lung, Right Upper Lobe	Bronchoalveolar Lavage (BAL)	73	Negative		Negative		Mycobacterium gordonae
AFB0126.4	2021	Chest	Sputum	73	Negative		Negative		Mycobacterium fortuitum complex
AFB0127.1	2021	Lung, Right Lower Lobe	Bronchoalveolar Lavage (BAL)	67	Negative		Negative		Mycobacterium avium-intracellulare complex
AFB0127.2	2021	Lung, Right Lower Lobe	Bronchoalveolar Lavage (BAL)	68	Negative		Negative		Mycobacterium avium-intracellulare complex
AFB0127.3	2021	Other (Specify)	Sputum	68	Positive	Few	Positive	Few	Mycobacterium avium-intracellulare complex
AFB0128.1	2021	Lung, Right Upper Lobe	Bronchoalveolar Lavage (BAL)	59	Negative		Negative		Mycobacterium simiae
AFB0129.2	2021	Lung, Left Upper Lobe	Bronchoalveolar Lavage (BAL)	85	Negative		Negative		Mycobacterium avium-intracellulare complex
AFB0130.1	2021	Lung, Left Upper Lobe	Bronchoalveolar Lavage (BAL)	68	Negative		Negative		Mycobacterium avium-intracellulare complex
AFB0131.2	2021	Other (Specify)	Sputum	60	Positive	Rare	Positive	Few	Mycobacterium tuberculosis complex
AFB0131.3	2021	Trachea	Sputum	60	Positive	Numerous	Positive	Numerous	Mycobacterium tuberculosis complex
AFB0131.4	2021	Trachea	Sputum	61	Positive	Rare	Positive	Rare	Mycobacterium tuberculosis complex
AFB0132.3	2021	Lung, Left Lower Lobe	Bronchoalveolar Lavage (BAL)	64	Negative		Negative		Mycobacterium gordonae
AFB0133.1	2021	Lung, Right Upper Lobe	Tissue	77	Negative		Negative		Mycobacterium avium-intracellulare complex
AFB0133.4	2021	Aspirate, Transtracheal	Sputum	77	Negative		Negative		Mycobacterium gordonae
AFB0134.1	2021	Lung, Left Upper Lobe	Bronchoalveolar Lavage (BAL)	65	Negative		Negative		Mycobacterium mucogenicum
AFB0135.1	2021	Lung, Right Middle Lobe	Bronchoalveolar Lavage (BAL)	66	Negative		Negative		Mycobacterium abscessus Group
AFB0136.1	2021	Lung, Right Upper Lobe	Bronchoalveolar Lavage (BAL)	79	Negative		Negative		Mycobacterium gordonae
AFB0137.2	2021	Lung, Right Lower Lobe	Bronchoalveolar Lavage (BAL)	17	Negative		Negative		Mycobacterium avium-intracellulare complex
AFB0138.3	2021	CSF (Specify)	Cerebrospinal Fluid (CSF)	55	Negative		Negative		Mycobacterium tuberculosis complex
AFB0138.4	2021	Urine, Clean Catch	Urine	55	Negative		Negative		Mycobacterium tuberculosis complex
AFB0138.8	2021	Abdomen	Other (Specify)	55	Negative		Negative		Mycobacterium avium-intracellulare complex
AFB0139.2	2021	Other (Specify)	Bronchoalveolar Lavage (BAL)	86	Positive	Moderate	Positive	Moderate	Mycobacterium avium-intracellulare complex
AFB0140.1	2021	Lung	Sputum	66	Negative		Negative		Mycobacterium avium-intracellulare complex
AFB0141.1	2021	Lung, Left Lower Lobe	Bronchoalveolar Lavage (BAL)	61	Positive	Numerous	Positive	Numerous	Mycobacterium avium-intracellulare complex
AFB0142.3	2021	Lung, Left Lower Lobe	Bronchoalveolar Lavage (BAL)	79	Negative		Negative		Mycobacterium avium-intracellulare complex
AFB0142.5	2021	Trachea	Sputum	80	Negative		Negative		Mycobacterium avium-intracellulare complex
AFB0143.2	2021	Lung	Sputum	67	Negative		Negative		Mycobacterium avium-intracellulare complex
AFB0144.1	2021	Lung, Left Upper Lobe	Bronchoalveolar Lavage (BAL)	66	Negative		Negative		Mycobacterium avium-intracellulare complex
AFB0145.1	2021	Lung, Left Upper Lobe	Bronchoalveolar Lavage (BAL)	78	Negative		Negative		Mycobacterium avium-intracellulare complex
AFB0146.1	2021	Lung, Left Upper Lobe	Bronchoalveolar Lavage (BAL)	70	Negative		Negative		Mycobacterium avium-intracellulare complex Mycobacterium fortuitum complex
AFB0146.5	2021	Lung, Right Lower Lobe	Bronchoalveolar Lavage (BAL)	70	Negative		Negative		Mycobacterium avium-intracellulare complex
AFB0147.2	2021	Lung, Right Lower Lobe	Bronchoalveolar Lavage (BAL)	71	Negative		Negative		Mycobacterium chelonae
AFB0148.1	2021	Other (Specify)	Swab	71	Positive	Few	Positive	Few	Mycobacterium chelonae
AFB0149.1	2021	Trachea	Sputum	71	Negative		Negative		Mycobacterium avium-intracellulare complex
AFB0150.1	2021	Lung	Sputum	69	Positive	Rare	Positive	Rare	Mycobacterium avium-intracellulare complex
AFB0150.2	2021	Lung, Right Upper Lobe	Bronchoalveolar Lavage (BAL)	69	Positive	Numerous	Positive	Numerous	Mycobacterium avium-intracellulare complex
AFB0150.3	2021	Lung	Sputum	69	Negative		Negative		Mycobacterium avium-intracellulare complex
AFB0150.4	2021	Lung	Sputum	69	Negative		Negative		Mycobacterium avium-intracellulare complex
AFB0150.5	2021	Lung	Sputum	69	Negative		Negative		Mycobacterium avium-intracellulare complex
AFB0151.1	2021	Lung	Sputum	67	Negative		Negative		Mycobacterium gordonae
AFB0152.1	2021	Lung, Right Upper Lobe	Tissue	72	Negative		Negative		Mycobacterium avium-intracellulare complex
AFB0153.1	2021	Lung, Right Lower Lobe	Bronchoalveolar Lavage (BAL)	64	Negative		Negative		Mycobacterium avium-intracellulare complex
AFB0154.1	2021	Trachea	Sputum	79	Negative		Negative		Mycobacterium avium-intracellulare complex
AFB0155.1	2021	Lung, Right Upper Lobe	Bronchoalveolar Lavage (BAL)	72	Positive	Rare	Positive	Rare	Mycobacterium avium-intracellulare complex
AFB0156.2	2021	Lung, Left Lower Lobe	Bronchoalveolar Lavage (BAL)	62	Negative		Negative		Mycobacterium avium-intracellulare complex
AFB0157.1	2021	Lung	Sputum	58	Negative		Negative		Mycobacterium avium-intracellulare complex
AFB0158.2	2021	Lung, Left Lower Lobe	Bronchoalveolar Lavage (BAL)	44	Negative		Negative		Mycobacterium avium-intracellulare complex
AFB0159.2	2021	Soft Tissue	Swab	66	Negative		Negative		Mycobacterium avium-intracellulare complex
AFB0160.2	2021	CSF (Specify)	Cerebrospinal Fluid (CSF)	58	Negative		Negative		Mycobacterium avium-intracellulare complex
AFB0161.3	2021	Other (Specify)	Sputum	68	Positive	Few	Positive	Rare	Mycobacterium abscessus Group
AFB0162.7	2021	Fluid Pleural, Left	Fluid, Body	62	Negative		Negative		Mycobacterium avium-intracellulare complex
AFB0163.1	2021	Lung, Right Middle Lobe	Bronchoalveolar Lavage (BAL)	77	Negative		Negative		Mycobacterium avium-intracellulare complex
AFB0164.1	2021	Lung, Left Upper Lobe	Bronchoalveolar Lavage (BAL)	45	Negative		Negative		Mycobacterium avium-intracellulare complex
AFB0165.4	2021	Lung, Right Upper Lobe	Bronchoalveolar Lavage (BAL)	76	Negative		Negative		Mycobacterium avium-intracellulare complex
AFB0166.1	2021	Lung, Right Lower Lobe	Aspirate	58	Negative		Negative		Mycobacterium tuberculosis complex
AFB0167.1	2021	Lung, Right Upper Lobe	Bronchoalveolar Lavage (BAL)	61	Positive	Few	Positive	Few	Mycobacterium avium-intracellulare complex
AFB0168.2	2021	Fluid, Miscellaneous (Specify)	Fluid, Body	78	Positive	Few	Negative		Mycobacterium chelonae
AFB0062.19	2022	Other (Specify)	Sputum	75	Positive	Rare	Positive	Rare	Mycobacterium chelonae
AFB0062.12	2022	Trachea	Sputum	74	Negative		Negative		Mycobacterium avium-intracellulare complex
AFB0062.13	2022	Trachea	Sputum	74	Negative		Negative		Mycobacterium avium-intracellulare complex
AFB0062.15	2022	Other (Specify)	Sputum	74	Negative		Negative		Mycobacterium chelonae
AFB0062.16	2022	Other (Specify)	Sputum	74	Negative		Negative		Mycobacterium chelonae
AFB0062.17	2022	Other (Specify)	Sputum	75	Positive	Rare	Positive	Rare	Mycobacterium chelonae
AFB0062.18	2022	Other (Specify)	Sputum	75	Positive	Rare	Positive	Rare	Mycobacterium chelonae
AFB0084.18	2022	Lung	Sputum	48	Positive	Rare	Positive	Rare	Mycobacterium avium-intracellulare complex
AFB0084.19	2022	Other (Specify)	Sputum	49	Positive	Rare	Positive	Rare	Mycobacterium avium-intracellulare complex
AFB0084.16	2022	Lung	Sputum	48	Negative		Negative		Mycobacterium avium-intracellulare complex
AFB0142.7	2022	Trachea	Sputum	80	Negative		Negative		Mycobacterium avium-intracellulare complex
AFB0142.10	2022	Trachea	Sputum	80	Negative		Negative		Aspergillus niger complex Mycobacterium avium-intracellulare complex
AFB0142.11	2022	Trachea	Sputum	80	Negative		Negative		Mycobacterium avium-intracellulare complex
AFB0150.11	2022	Lung	Sputum	70	Negative		Negative		Mycobacterium avium-intracellulare complex
AFB0150.12	2022	Lung	Sputum	70	Negative		Negative		Mycobacterium avium-intracellulare complex
AFB0150.13	2022	Lung	Sputum	70	Negative		Negative		Mycobacterium avium-intracellulare complex
AFB0150.14	2022	Lung	Sputum	70	Positive	Rare	Positive	Rare	Mycobacterium avium-intracellulare complex
AFB0150.6	2022	Lung	Sputum	70	Negative		Negative		Mycobacterium avium-intracellulare complex
AFB0150.7	2022	Lung	Sputum	70	Negative		Negative		Mycobacterium avium-intracellulare complex
AFB0150.8	2022	Lung	Sputum	70	Negative		Negative		Mycobacterium avium-intracellulare complex
AFB0150.9	2022	Lung	Sputum	70	Negative		Negative		Mycobacterium avium-intracellulare complex
AFB0150.10	2022	Lung	Sputum	70	Negative		Negative		Mycobacterium avium-intracellulare complex
AFB0167.3	2022	Lung, Right Upper Lobe	Bronchoalveolar Lavage (BAL)	61	Negative		Negative		Mycobacterium avium-intracellulare complex
AFB0167.4	2022	Other (Specify)	Sputum	61	Negative		Negative		Mycobacterium avium-intracellulare complex
AFB0167.8	2022	Other (Specify)	Sputum	62	Negative		Negative		Mycobacterium chelonae
AFB0167.10	2022	Other (Specify)	Sputum	62	Negative		Negative		Nocardia cyriacigeorgica complex
AFB0167.11	2022	Other (Specify)	Sputum	62	Negative		Negative		Mycobacterium avium-intracellulare complex
AFB0169.1	2022	Lung, Right Lower Lobe	Bronchoalveolar Lavage (BAL)	66	Negative		Negative		Mycobacterium avium-intracellulare complex
AFB0169.2	2022	Other (Specify)	Sputum	66	Negative		Negative		Mycobacterium avium-intracellulare complex
AFB0169.3	2022	Other (Specify)	Sputum	66	Negative		Negative		Mycobacterium avium-intracellulare complex
AFB0169.4	2022	Other (Specify)	Sputum	66	Negative		Negative		Mycobacterium avium-intracellulare complex
AFB0169.6	2022	Other (Specify)	Sputum	66	Negative		Negative		Mycobacterium avium-intracellulare complex
AFB0170.1	2022	Stool	Stool	74	Negative		Negative		Mycobacterium avium-intracellulare complex
AFB0171.2	2022	Stool	Stool	46	Negative		Negative		Mycobacterium avium-intracellulare complex
AFB0172.1	2022	Soft Tissue	Tissue	59	Negative		Negative		Mycobacterium avium-intracellulare complex
AFB0173.1	2022	Lung	Sputum	71	Negative		Negative		Streptomyces species
AFB0173.2	2022	Lung	Sputum	71	Negative		Negative		Streptomyces albus
AFB0173.3	2022	Lung	Sputum	71	Negative		Negative		Streptomyces species
AFB0174.1	2022	Lung, Right Upper Lobe	Bronchoalveolar Lavage (BAL)	74	Negative		Negative		Mycobacterium scrofulaceum
AFB0175.2	2022	Lung, Right Upper Lobe	Bronchoalveolar Lavage (BAL)	68	Negative		Negative		Mycobacterium xenopi
AFB0176.1	2022	Lung, Right Middle Lobe	Bronchoalveolar Lavage (BAL)	75	Negative		Negative		Mycobacterium avium-intracellulare complex
AFB0177.4	2022	Lung, Right Upper Lobe	Tissue	61	Negative		Negative		Aspergillus fumigatus
AFB0178.5	2022	Lung, Right Upper Lobe	Bronchoalveolar Lavage (BAL)	68	Negative		Negative		Mycobacterium avium-intracellulare complex
AFB0179.1	2022	Soft Tissue	Swab	59	Positive	Few	Positive	Few	Mycobacterium marinum
AFB0179.2	2022	Other (Specify)	Sputum	59	Negative		Negative		Mycobacterium fortuitum complex
AFB0179.5	2022	Soft Tissue	Swab	59	Negative		Negative		Mycobacterium marinum
AFB0180.1	2022	Fluid Pleural, Right	Fluid, Body	38	Negative		Negative		Acid Fast Bacilli Isolated Mycobacterium not TB or MAI
AFB0181.2	2022	Lung, Left Lower Lobe	Bronchoalveolar Lavage (BAL)	71	Negative		Negative		Mycobacterium tuberculosis complex
AFB0182.3	2022	Aspirate, Bronchial	Sputum	63	Negative		Negative		Mycobacterium fortuitum
AFB0183.1	2022	Fluid, Brain Cyst	Fluid, Body	56	Negative		Negative		Mycobacterium smegmatis
AFB0184.1	2022	Lung, Right Middle Lobe	Bronchoalveolar Lavage (BAL)	65	Positive	Light	Positive	Light	Mycobacterium tuberculosis complex
AFB0184.2	2022	Lung	Sputum	65	Negative		Negative		Mycobacterium tuberculosis complex
AFB0184.3	2022	Trachea	Sputum	65	Negative		Negative		Mycobacterium tuberculosis complex
AFB0185.2	2022	Lung, Right Upper Lobe	Bronchoalveolar Lavage (BAL)	69	Negative		Negative		Mycobacterium avium-intracellulare complex
AFB0186.1	2022	Lung, Right Middle Lobe	Bronchoalveolar Lavage (BAL)	73	Negative		Negative		Mycobacterium avium-intracellulare complex
AFB0187.2	2022	Stool	Stool	36	Negative		Negative		Mycobacterium avium-intracellulare complex
AFB0188.3	2022	Lung, Right Upper Lobe	Bronchoalveolar Lavage (BAL)	78	Negative		Negative		Mycobacterium avium-intracellulare complex
AFB0189.3	2022	Stool	Stool	59	Negative		Negative		Mycobacterium intracellulare
AFB0190.1	2022	Trachea	Sputum	66	Negative		Negative		Mycobacterium lentiflavum
AFB0191.4	2022	Lung	Sputum	72	Negative		Negative		Mycobacterium chelonae
AFB0192.1	2022	Lung, Right Upper Lobe	Bronchoalveolar Lavage (BAL)	67	Positive	Rare	Positive	Rare	Mycobacterium avium-intracellulare complex
AFB0192.2	2022	Lung, Right Upper Lobe	Aspirate	67	Negative		Negative		Mycobacterium avium-intracellulare complex
AFB0193.1	2022	Lymph Node	Tissue	78	Negative		Negative		Mycobacterium avium-intracellulare complex
AFB0194.3	2022	Other (Specify)	Sputum	79	Negative		Negative		Mycobacterium avium-intracellulare complex
AFB0194.4	2022	Other (Specify)	Sputum	79	Negative		Negative		Mycobacterium avium-intracellulare complex
AFB0194.5	2022	Other (Specify)	Sputum	79	Negative		Negative		Mycobacterium avium-intracellulare complex
AFB0194.7	2022	Other (Specify)	Sputum	79	Negative		Negative		Mycobacterium avium-intracellulare complex
AFB0194.10	2022	Other (Specify)	Sputum	80	Negative		Negative		Mycobacterium avium-intracellulare complex
AFB0195.1	2022	Neck	Aspirate	28	Negative		Negative		Mycobacterium tuberculosis complex
AFB0196.2	2022	Lung, Right Upper Lobe	Brushings	72	Negative		Negative		Mycobacterium avium-intracellulare complex
AFB0196.3	2022	Lung, Right Middle Lobe	Bronchoalveolar Lavage (BAL)	72	Negative		Negative		Mycobacterium avium-intracellulare complex
AFB0197.1	2022	Lung, Left Upper Lobe	Bronchoalveolar Lavage (BAL)	62	Positive	Few	Positive	Few	Mycobacterium avium-intracellulare complex
AFB0198.1	2022	Lung, Right Middle Lobe	Bronchoalveolar Lavage (BAL)	54	Negative		Negative		Mycobacterium avium-intracellulare complex
AFB0199.2	2022	Lung, Right Upper Lobe	Bronchoalveolar Lavage (BAL)	65	Negative		Negative		Mycobacterium fortuitum complex
AFB0200.2	2022	Other (Specify)	Sputum	71	Negative		Negative		Mycobacterium gordonae
AFB0201.4	2022	Lung, Right Middle Lobe	Bronchoalveolar Lavage (BAL)	58	Negative		Negative		Mycobacterium simiae
AFB0202.1	2022	Lung, Right Upper Lobe	Bronchoalveolar Lavage (BAL)	76	Negative		Negative		Mycobacterium gordonae
AFB0203.1	2022	Lung, Left Upper Lobe	Bronchoalveolar Lavage (BAL)	77	Negative		Negative		Mycobacterium avium-intracellulare complex
AFB0204.1	2022	Lung, Left Upper Lobe	Bronchoalveolar Lavage (BAL)	82	Negative		Negative		Mycobacterium avium-intracellulare complex
AFB0205.2	2022	Lung, Right Upper Lobe	Bronchoalveolar Lavage (BAL)	64	Negative		Negative		Mycobacterium avium-intracellulare complex
AFB0206.1	2022	Lung, Right Middle Lobe	Bronchoalveolar Lavage (BAL)	80	Negative		Negative		Mycobacterium avium-intracellulare complex
AFB0207.1	2022	Lung	Sputum	67	Negative		Negative		Mycobacterium avium-intracellulare complex
AFB0208.1	2022	Fluid Pleural, Right	Fluid, Body	67	Negative		Negative		Staphylococcus species - Coagulase Negative
AFB0209.1	2022	Lung, Left Upper Lobe	Bronchoalveolar Lavage (BAL)	86	Negative		Negative		Mycobacterium tuberculosis complex
AFB0210.1	2022	Lung, Right Middle Lobe	Bronchoalveolar Lavage (BAL)	64	Negative		Negative		Mycobacterium avium-intracellulare complex
AFB0211.1	2022	Lung, Right Middle Lobe	Bronchoalveolar Lavage (BAL)	53	Positive	Few	Positive	Few	Mycobacterium avium-intracellulare complex
AFB0211.2	2022	Lung, Right Lower Lobe	Bronchoalveolar Lavage (BAL)	53	Negative		Positive	Rare	Mycobacterium avium-intracellulare complex
AFB0211.4	2022	Lung, Right Middle Lobe	Bronchoalveolar Lavage (BAL)	53	Negative		Negative		Mycobacterium avium-intracellulare complex
AFB0211.6	2022	Lung	Sputum	53	Negative		Negative		Mycobacterium avium-intracellulare complex
AFB0212.2	2022	Lung, Right Lower Lobe	Bronchoalveolar Lavage (BAL)	66	Negative		Negative		Mycobacterium avium-intracellulare complex
AFB0213.1	2022	Lung	Sputum	80	Negative		Negative		Mycobacterium avium-intracellulare complex
AFB0214.1	2022	Lung, Left Lower Lobe	Bronchoalveolar Lavage (BAL)	69	Negative		Negative		Mycobacterium avium-intracellulare complex
AFB0215.1	2022	Lung, Left Lower Lobe	Bronchoalveolar Lavage (BAL)	75	Negative		Negative		Mycobacterium avium-intracellulare complex
AFB0216.2	2022	Lung, Left Lower Lobe	Bronchoalveolar Lavage (BAL)	71	Positive	Few	Positive	Few	Mycobacterium tuberculosis complex
AFB0216.3	2022	Lung	Aspirate	71	Negative		Negative		Mycobacterium tuberculosis complex
AFB0216.4	2022	Lung	Aspirate	71	Positive	Few	Positive	Few	Mycobacterium tuberculosis complex
AFB0216.5	2022	Aspirate, Tracheal	Aspirate	71	Positive	Rare	Positive	Few	Mycobacterium tuberculosis complex
AFB0216.6	2022	Aspirate, Tracheal	Sputum	71	Positive	Rare	Positive	Few	Mycobacterium tuberculosis complex
AFB0216.7	2022	Aspirate, Tracheal	Aspirate	71	Negative		Positive	Rare	Mycobacterium tuberculosis complex
AFB0216.8	2022	Aspirate, Tracheal	Aspirate	71	Positive	Rare	Positive	Rare	Mycobacterium tuberculosis complex
AFB0216.9	2022	Lung, Right Upper Lobe	Bronchoalveolar Lavage (BAL)	71	Positive	Rare	Positive	Rare	Mycobacterium tuberculosis complex
AFB0217.1	2022	Urine, Clean Catch	Urine	70	Negative		Negative		Mycobacterium tuberculosis complex
AFB0218.2	2022	Lung	Sputum	76	Negative		Negative		Mycobacterium avium-intracellulare complex
AFB0219.1	2022	Lung, Right Lower Lobe	Tissue	75	Negative		Negative		Mycobacterium tuberculosis complex
AFB0219.2	2022	Lung, Right Lower Lobe	Bronchoalveolar Lavage (BAL)	75	Positive	Many	Positive	Many	Mycobacterium tuberculosis complex
AFB0219.3	2022	Trachea	Sputum	75	Positive	Few	Positive	Light	Mycobacterium tuberculosis complex
AFB0219.4	2022	Trachea	Sputum	75	Positive	Few	Positive	Few	Mycobacterium tuberculosis complex
AFB0219.5	2022	Trachea	Sputum	75	Positive	Few	Positive	Light	Mycobacterium tuberculosis complex
AFB0220.1	2022	Lung, Right Upper Lobe	Bronchoalveolar Lavage (BAL)	39	Negative		Negative		Mycobacterium avium-intracellulare complex
AFB0221.1	2022	Trachea	Sputum	72	Negative		Negative		Mycobacterium avium-intracellulare complex
AFB0221.2	2022	Trachea	Sputum	72	Negative		Negative		Mycobacterium avium-intracellulare complex
AFB0221.3	2022	Trachea	Sputum	72	Negative		Negative		Mycobacterium avium-intracellulare complex
AFB0222.2	2022	Lung, Right Middle Lobe	Bronchoalveolar Lavage (BAL)	72	Negative		Negative		Mycobacterium avium-intracellulare complex
AFB0047.6	2023	Lung, Left Lower Lobe	Bronchoalveolar Lavage (BAL)	72	Negative		Negative		Mycobacterium avium-intracellulare complex
AFB0065.6	2023	Lung, Left Upper Lobe	Bronchoalveolar Lavage (BAL)	82	Positive	Rare	Positive	Few	Mycobacterium avium-intracellulare complex
AFB0065.7	2023	Lung, Right Middle Lobe	Bronchoalveolar Lavage (BAL)	82	Positive	Rare	Positive	Rare	Mycobacterium avium-intracellulare complex
AFB0065.8	2023	Lung, Right Upper Lobe	Bronchoalveolar Lavage (BAL)	82	Positive	Rare	Positive	Few	Mycobacterium avium-intracellulare complex
AFB0084.20	2023	Lung, Right Middle Lobe	Bronchoalveolar Lavage (BAL)	49	Positive	Few	Positive	Few	Mycobacterium avium-intracellulare complex
AFB0084.21	2023	Lung	Sputum	50	Negative		Negative		Mycobacterium avium-intracellulare complex
AFB0124.9	2023	Lung, Left Upper Lobe	Bronchoalveolar Lavage (BAL)	57	Negative		Negative		Mycobacterium avium-intracellulare complex
AFB0124.10	2023	Lung, Right Lower Lobe	Bronchoalveolar Lavage (BAL)	57	Negative		Negative		Mycobacterium avium-intracellulare complex
AFB0136.2	2023	Lung, Right Upper Lobe	Bronchoalveolar Lavage (BAL)	80	Negative		Negative		Mycobacterium gordonae
AFB0139.3	2023	Lung, Left Upper Lobe	Bronchoalveolar Lavage (BAL)	88	Positive	Rare	Positive	Rare	Mycobacterium avium-intracellulare complex
AFB0139.4	2023	Lung, Right Upper Lobe	Bronchoalveolar Lavage (BAL)	88	Positive	Rare	Positive	Rare	Mycobacterium avium-intracellulare complex
AFB0194.18	2023	Other (Specify)	Sputum	81	Negative		Negative		Mycobacterium gordonae
AFB0219.9	2023	Trachea	Sputum	75	Negative		Negative		Mycobacterium tuberculosis complex
AFB0221.5	2023	Trachea	Sputum	72	Negative		Negative		Mycobacterium avium-intracellulare complex
AFB0221.6	2023	Trachea	Sputum	72	Negative		Negative		Mycobacterium avium-intracellulare complex
AFB0221.7	2023	Trachea	Sputum	72	Negative		Negative		Mycobacterium avium-intracellulare complex
AFB0221.8	2023	Trachea	Sputum	72	Negative		Negative		Mycobacterium avium-intracellulare complex
AFB0221.9	2023	Trachea	Sputum	73	Negative		Negative		Mycobacterium avium-intracellulare complex
AFB0223.1	2023	Aspirate, Tracheal	Sputum	70	Negative		Negative		Mycobacterium gordonae
AFB0224.2	2023	Lung, Right Lower Lobe	Bronchoalveolar Lavage (BAL)	49	Negative		Negative		Mycobacterium mucogenicum
AFB0225.1	2023	Lung, Right Upper Lobe	Bronchoalveolar Lavage (BAL)	81	Negative		Negative		Mycobacterium simiae
AFB0225.2	2023	Aspirate, Nasopharangeal	Sputum	81	Negative		Negative		Mycobacterium avium-intracellulare complex
AFB0225.5	2023	Lung	Sputum	81	Positive	Rare	Positive	Rare	Mycobacterium simiae
AFB0225.6	2023	Lung	Sputum	81	Negative		Negative		Mycobacterium simiae
AFB0225.7	2023	Lung	Sputum	81	Negative		Negative		Mycobacterium simiae
AFB0226.1	2023	Lung, Right Upper Lobe	Bronchoalveolar Lavage (BAL)	76	Negative		Negative		Mycobacterium avium-intracellulare complex
AFB0227.4	2023	Lung, Right Middle Lobe	Bronchoalveolar Lavage (BAL)	76	Negative		Negative		Mycobacterium avium-intracellulare complex
AFB0227.5	2023	Lung	Sputum	76	Negative		Negative		Mycobacterium avium-intracellulare complex
AFB0227.8	2023	Lung, Right Middle Lobe	Bronchoalveolar Lavage (BAL)	76	Negative		Negative		Mycobacterium avium-intracellulare complex
AFB0227.9	2023	Lung, Right Lower Lobe	Bronchoalveolar Lavage (BAL)	76	Negative		Negative		Mycobacterium avium-intracellulare complex
AFB0228.1	2023	Lung, Right Upper Lobe	Bronchoalveolar Lavage (BAL)	60	Positive	Rare	Positive	Rare	Mycobacterium avium-intracellulare complex
AFB0228.3	2023	Other (Specify)	Sputum	60	Negative		Negative		Mycobacterium avium-intracellulare complex
AFB0228.4	2023	Other (Specify)	Sputum	60	Negative		Negative		Mycobacterium avium-intracellulare complex
AFB0229.2	2023	Lung	Sputum	70	Negative		Negative		Nocardia farcinica
AFB0229.3	2023	Lung	Sputum	70	Negative		Negative		Nocardia farcinica
AFB0229.4	2023	Lung	Sputum	70	Negative		Negative		Nocardia farcinica
AFB0230.1	2023	Bone	Bone	39	Negative		Negative		Mycobacterium avium-intracellulare complex
AFB0231.4	2023	Lung, Right Upper Lobe	Bronchoalveolar Lavage (BAL)	83	Negative		Negative		Mycobacterium avium-intracellulare complex
AFB0232.1	2023	Lung, Right Upper Lobe	Aspirate	60	Negative		Negative		Mycobacterium avium-intracellulare complex
AFB0232.2	2023	Lung, Right Upper Lobe	Bronchoalveolar Lavage (BAL)	60	Negative		Negative		Mycobacterium avium-intracellulare complex
AFB0233.4	2023	Lung, Right Middle Lobe	Bronchoalveolar Lavage (BAL)	70	Negative		Negative		Mycobacterium gordonae
AFB0234.7	2023	Lung	Sputum	52	Negative		Negative		Mycobacterium avium-intracellulare complex
AFB0235.2	2023	Lung, Left Lower Lobe	Bronchoalveolar Lavage (BAL)	64	Negative		Negative		Nocardia nova complex
AFB0236.8	2023	Lung, Left Lower Lobe	Bronchoalveolar Lavage (BAL)	79	Negative		Negative		Mycobacterium avium-intracellulare complex
AFB0236.11	2023	Lung	Sputum	79	Negative		Negative		Mycobacterium avium-intracellulare complex
AFB0237.1	2023	Lung, Right Middle Lobe	Bronchoalveolar Lavage (BAL)	57	Negative		Negative		Mycobacterium avium-intracellulare complex
AFB0238.1	2023	Lung, Right Lower Lobe	Bronchoalveolar Lavage (BAL)	78	Negative		Negative		Mycobacterium avium-intracellulare complex
AFB0239.2	2023	Lung, Right Upper Lobe	Bronchoalveolar Lavage (BAL)	59	Negative		Negative		Mycobacterium avium-intracellulare complex
AFB0240.1	2023	Lung, Left Upper Lobe	Bronchoalveolar Lavage (BAL)	>89	Negative		Negative		Mycobacterium xenopi
AFB0241.1	2023	Lung, Right Middle Lobe	Bronchoalveolar Lavage (BAL)	66	Negative		Negative		Mycobacterium avium-intracellulare complex
AFB0242.5	2023	Lung, Right Upper Lobe	Bronchoalveolar Lavage (BAL)	79	Negative		Negative		Mycobacterium avium-intracellulare complex
AFB0243.1	2023	Trachea	Sputum	73	Negative		Negative		Mycobacterium avium-intracellulare complex
AFB0243.2	2023	Other (Specify)	Sputum	73	Negative		Negative		Mycobacterium avium-intracellulare complex
AFB0243.3	2023	Other (Specify)	Sputum	73	Negative		Negative		Mycobacterium avium-intracellulare complex
AFB0243.4	2023	Other (Specify)	Sputum	73	Negative		Negative		Mycobacterium avium-intracellulare complex
AFB0244.1	2023	Lung	Sputum	>89	Positive	Few	Positive	Few	Mycobacterium avium-intracellulare complex
AFB0244.2	2023	Lung, Right Lower Lobe	Bronchoalveolar Lavage (BAL)	>89	Positive	Few	Positive	Few	Abnormal AFB Stain Mycobacterium avium-intracellulare complex
AFB0244.3	2023	Lung	Sputum	>89	Negative		Negative		Mycobacterium avium-intracellulare complex
AFB0244.4	2023	Lung	Sputum	>89	Negative		Negative		Mycobacterium avium-intracellulare complex
AFB0245.2	2023	Lung	Sputum	67	Negative		Negative		Mycobacterium gordonae
AFB0246.1	2023	Other (Specify)	Swab	53	Negative		Negative		Mycobacterium tuberculosis complex
AFB0246.4	2023	Other (Specify)	Swab	53	Negative		Negative		Mycobacterium tuberculosis complex
AFB0246.5	2023	Other (Specify)	Tissue	53	Negative		Negative		Mycobacterium tuberculosis complex
AFB0247.1	2023	Bronchus	Bronchoalveolar Lavage (BAL)	69	Positive	Few	Positive	Few	Mycobacterium avium-intracellulare complex
AFB0248.1	2023	Aspirate, Bronchial	Bronchoalveolar Lavage (BAL)	70	Positive	Moderate	Positive	Many	Mycobacterium avium-intracellulare complex
AFB0248.2	2023	Trachea	Sputum	71	Positive	Heavy	Positive	Heavy	Mycobacterium avium-intracellulare complex
AFB0248.3	2023	Trachea	Sputum	71	Positive	Heavy	Positive	Heavy	Mycobacterium avium-intracellulare complex
AFB0248.4	2023	Trachea	Sputum	71	Positive	Heavy	Positive	Heavy	Mycobacterium avium-intracellulare complex
AFB0248.5	2023	Lung, Left Upper Lobe	Bronchoalveolar Lavage (BAL)	71	Negative		Negative		Mycobacterium avium-intracellulare complex
AFB0249.1	2023	Skin	Tissue	75	Negative		Negative		Mycobacterium avium-intracellulare complex
AFB0250.3	2023	Fluid Pleural, Right	Fluid, Body	45	Negative		Negative		Mycobacterium avium-intracellulare complex
AFB0251.1	2023	Lung, Right Lower Lobe	Bronchoalveolar Lavage (BAL)	78	Negative		Negative		Mycobacterium avium-intracellulare complex
AFB0252.3	2023	Lung, Right Upper Lobe	Bronchoalveolar Lavage (BAL)	67	Negative		Negative		Mycobacterium avium-intracellulare complex
AFB0253.1	2023	Lung, Right Middle Lobe	Bronchoalveolar Lavage (BAL)	67	Negative		Negative		Mycobacterium avium-intracellulare complex
AFB0254.1	2023	Bone	Bone Marrow	68	Negative		Negative		Aspergillus fumigatus Group
AFB0255.1	2023	Lung, Right Middle Lobe	Bronchoalveolar Lavage (BAL)	69	Negative		Negative		Mycobacterium avium-intracellulare complex
AFB0256.5	2023	Trachea	Sputum	46	Negative		Negative		Mycobacterium abscessus Group
AFB0256.8	2023	Lung	Sputum	46	Negative		Negative		Mycobacterium chelonae
AFB0256.9	2023	Lung	Sputum	46	Negative		Negative		Mycobacterium chelonae
AFB0257.1	2023	Lung, Left Upper Lobe	Bronchoalveolar Lavage (BAL)	86	Positive	Rare	Positive	Rare	Mycobacterium avium-intracellulare complex
AFB0257.2	2023	Lung, Right Upper Lobe	Bronchoalveolar Lavage (BAL)	86	Positive	Rare	Positive	Rare	Mycobacterium avium-intracellulare complex
AFB0258.6	2023	Lung, Right Middle Lobe	Bronchoalveolar Lavage (BAL)	56	Negative		Negative		Mycobacterium avium-intracellulare complex
AFB0258.7	2023	Lung, Left Upper Lobe	Bronchoalveolar Lavage (BAL)	56	Negative		Negative		Mycobacterium avium-intracellulare complex
AFB0259.2	2023	Lung	Sputum	71	Negative		Negative		Mycobacterium avium-intracellulare complex
AFB0260.1	2023	Lung, Right Upper Lobe	Bronchoalveolar Lavage (BAL)	73	Positive	Few	Positive	Few	Mycobacterium avium-intracellulare complex
AFB0260.2	2023	Aspirate, Tracheal	Aspirate	73	Positive	Rare	Positive	Rare	Mycobacterium avium-intracellulare complex
AFB0260.3	2023	Aspirate, Tracheal	Sputum	73	Positive	Rare	Positive	Rare	Mycobacterium avium-intracellulare complex
AFB0260.4	2023	Aspirate, Tracheal	Sputum	73	Negative		Negative		Mycobacterium avium-intracellulare complex
AFB0261.7	2023	Lung, Right Lower Lobe	Bronchoalveolar Lavage (BAL)	65	Negative		Negative		Mycobacterium fortuitum complex
AFB0262.1	2023	Lung, Right Upper Lobe	Bronchoalveolar Lavage (BAL)	57	Negative		Negative		Mycobacterium avium-intracellulare complex
AFB0262.2	2023	Lung, Right Lower Lobe	Bronchoalveolar Lavage (BAL)	57	Negative		Negative		Mycobacterium avium-intracellulare complex
AFB0263.1	2023	Fluid, Miscellaneous (Specify)	Fluid, Body	37	Negative		Negative		Mycobacterium fortuitum complex
AFB0264.1	2023	Lung, Left Upper Lobe	Bronchoalveolar Lavage (BAL)	58	Negative		Negative		Mycobacterium avium-intracellulare complex
AFB0265.1	2023	Lung, Right Upper Lobe	Bronchoalveolar Lavage (BAL)	57	Positive	Heavy	Positive	Heavy	Mycobacterium tuberculosis complex
AFB0266.1	2023	Lung, Right Upper Lobe	Bronchoalveolar Lavage (BAL)	74	Negative		Negative		MTBC
AFB0267.3	2023	Lung	Sputum	76	Negative		Negative		Mycobacterium gordonae
AFB0268.1	2023	Lung, Right Middle Lobe	Bronchoalveolar Lavage (BAL)	60	Negative		Negative		Mycobacterium tuberculosis complex
AFB0268.6	2023	Trachea	Sputum	60	Negative		Negative		Mycobacterium tuberculosis complex
AFB0268.8	2023	Stool	Stool	60	Negative		Negative		Mycobacterium tuberculosis complex
AFB0268.9	2023	Trachea	Sputum	60	Negative		Negative		Mycobacterium tuberculosis complex
AFB0270.4	2023	Trachea	Sputum	70	Negative		Negative		Mycobacterium fortuitum complex
AFB0271.1	2023	Lung, Right Upper Lobe	Bronchoalveolar Lavage (BAL)	75	Negative		Negative		Mycobacterium avium-intracellulare complex
AFB0271.2	2023	Lung, Left Lower Lobe	Bronchoalveolar Lavage (BAL)	75	Negative		Negative		Mycobacterium avium-intracellulare complex
AFB0272.1	2023	Stool	Stool	71	Negative		Negative		Mycobacterium avium-intracellulare complex
AFB0273.3	2023	Trachea	Sputum	73	Negative		Negative		Mycobacterium fortuitum complex
AFB0274.7	2023	Lung, Left Upper Lobe	Bronchoalveolar Lavage (BAL)	65	Negative		Negative		Mycobacterium tuberculosis
AFB0275.4	2023	Lung, Right Upper Lobe	Bronchoalveolar Lavage (BAL)	56	Negative		Negative		Mycobacterium kansasii
AFB0275.5	2023	Lung, Left Upper Lobe	Bronchoalveolar Lavage (BAL)	56	Negative		Negative		Mycobacterium kansasii
AFB0047.10	2024	Lung	Sputum	74	Negative		Negative		Mycobacterium avium-intracellulare complex
AFB0103.24	2024	Lung	Sputum	68	Negative		Negative		Acid Fast Bacilli
AFB0127.18	2024	Lung, Left Lower Lobe	Bronchoalveolar Lavage (BAL)	70	Negative		Negative		Mycobacterium abscessus Group
AFB0127.20	2024	Lung	Sputum	70	Negative		Negative		Mycobacterium gordonae
AFB0127.23	2024	Lung, Right Lower Lobe	Bronchoalveolar Lavage (BAL)	71	Positive	Few	Positive	Moderate	Mycobacterium abscessus Group
AFB0127.24	2024	Bronchus	Sputum	71	Positive	Few	Positive	Few	Mycobacterium abscessus Group
AFB0127.26	2024	Trachea	Sputum	71	Positive	Few	Positive	Light	Mycobacterium abscessus Group
AFB0142.18	2024	Aspirate, Tracheal	Sputum	82	Negative		Negative		Mycobacterium avium-intracellulare complex
AFB0155.4	2024	Trachea	Sputum	74	Negative		Negative		Acid Fast Bacilli
AFB0187.5	2024	Other (Specify)	Lesion	38	Negative		Negative		Mycobacterium avium-intracellulare complex
AFB0187.10	2024	Soft Tissue	Swab	38	Negative		Negative		Mycobacterium avium-intracellulare complex
AFB0187.11	2024	Soft Tissue	Swab	38	Negative		Negative		Mycobacterium avium-intracellulare complex
AFB0187.12	2024	Soft Tissue	Swab	38	Negative		Negative		Mycobacterium avium-intracellulare complex
AFB0194.23	2024	Trachea	Aspirate	81	Negative		Negative		Mycobacterium fortuitum complex
AFB0218.5	2024	Other (Specify)	Sputum	78	Negative		Negative		Mycobacterium avium-intracellulare complex
AFB0218.6	2024	Lung	Sputum	78	Negative		Negative		Mycobacterium avium-intracellulare complex
AFB0218.7	2024	Trachea	Sputum	78	Negative		Negative		Mycobacterium mucogenicum / Mycobacterium phocaicum
AFB0227.10	2024	Lung, Right Middle Lobe	Bronchoalveolar Lavage (BAL)	77	Negative		Negative		Mycobacterium avium-intracellulare complex
AFB0247.6	2024	Trachea	Sputum	69	Negative		Negative		Mycobacterium avium-intracellulare complex
AFB0247.8	2024	Trachea	Sputum	70	Negative		Negative		Mycobacterium avium-intracellulare complex Mycobacterium fortuitum complex
AFB0247.10	2024	Trachea	Sputum	70	Negative		Negative		Streptomyces species
AFB0248.10	2024	Soft Tissue	Tissue	71	Positive	Few	Positive	Few	Mycobacterium avium-intracellulare complex
AFB0251.2	2024	Lung, Right Upper Lobe	Bronchoalveolar Lavage (BAL)	79	Negative		Negative		Mycobacterium avium-intracellulare complex
AFB0263.3	2024	Pelvic	Abscess	37	Negative		Negative		Mycobacterium fortuitum
AFB0274.9	2024	Lung, Left Lower Lobe	Bronchoalveolar Lavage (BAL)	65	Negative		Negative		Mycobacterium tuberculosis
AFB0275.6	2024	Lung, Left Upper Lobe	Bronchoalveolar Lavage (BAL)	57	Negative		Negative		Mycobacterium kansasii
AFB0275.7	2024	Lung, Right Upper Lobe	Bronchoalveolar Lavage (BAL)	57	Negative		Negative		Mycobacterium kansasii
AFB0276.7	2024	Other (Specify)	Sputum	67	Negative		Negative		Mycobacterium avium-intracellulare complex
AFB0276.9	2024	Lung, Right Middle Lobe	Bronchoalveolar Lavage (BAL)	67	Negative		Negative		Mycobacterium avium-intracellulare complex
AFB0276.10	2024	Lung, Right Lower Lobe	Bronchoalveolar Lavage (BAL)	67	Negative		Negative		Mycobacterium avium-intracellulare complex
AFB0277.3	2024	CSF (Specify)	Cerebrospinal Fluid (CSF)	65	Negative		Negative		Gram positive rods
AFB0278.2	2024	Lung, Right Lower Lobe	Bronchoalveolar Lavage (BAL)	45	Negative		Negative		Mycobacterium abscessus Group
AFB0278.4	2024	Other (Specify)	Sputum	45	Negative		Negative		Mycobacterium abscessus Group
AFB0278.5	2024	Aspirate, Nasopharangeal	Fluid, Body	45	Negative		Negative		Mycobacterium avium-intracellulare complex
AFB0279.10	2024	Lung, Right Upper Lobe	Bronchoalveolar Lavage (BAL)	64	Negative		Negative		Mycobacterium abscessus Group
AFB0280.1	2024	Lung, Right Upper Lobe	Bronchoalveolar Lavage (BAL)	81	Negative		Negative		Mycobacterium tuberculosis
AFB0280.2	2024	Lung, Right Middle Lobe	Bronchoalveolar Lavage (BAL)	81	Negative		Negative		Mycobacterium tuberculosis
AFB0281.1	2024	Lung, Left Upper Lobe	Bronchoalveolar Lavage (BAL)	76	Negative		Negative		Mycobacterium avium-intracellulare complex
AFB0282.1	2024	Lung, Right Lower Lobe	Bronchoalveolar Lavage (BAL)	81	Negative		Negative		Mycobacterium tuberculosis
AFB0283.1	2024	Trachea	Sputum	70	Negative		Negative		Mycobacterium fortuitum
AFB0284.1	2024	Stool	Stool	68	Negative		Negative		Mycobacterium fortuitum complex
AFB0285.2	2024	Aspirate, Tracheal	Sputum	66	Negative		Negative		Acid Fast Bacilli
AFB0286.2	2024	Lung	Sputum	59	Negative		Negative		Mycobacterium fortuitum complex
AFB0287.2	2024	Lung, Left Upper Lobe	Bronchoalveolar Lavage (BAL)	47	Negative		Negative		Mycobacterium gordonae
AFB0288.3	2024	Lung, Left Lower Lobe	Bronchoalveolar Lavage (BAL)	54	Negative		Negative		Mycobacterium avium-intracellulare complex
AFB0289.2	2024	Lung, Right Upper Lobe	Bronchoalveolar Lavage (BAL)	78	Negative		Negative		Mycobacterium avium-intracellulare complex
AFB0290.3	2024	Other (Specify)	Sputum	68	Negative		Negative		Mycobacterium avium-intracellulare complex
AFB0291.1	2024	Lung, Right Upper Lobe	Bronchoalveolar Lavage (BAL)	72	Negative		Negative		Mycobacterium avium-intracellulare complex
AFB0292.3	2024	Trachea	Sputum	50	Negative		Negative		Mycobacterium gordonae
AFB0293.1	2024	Lung, Right Middle Lobe	Bronchoalveolar Lavage (BAL)	61	Negative		Negative		Mycobacterium avium-intracellulare complex
AFB0294.1	2024	Lung, Right Upper Lobe	Tissue	68	Negative		Negative		Mycobacterium avium-intracellulare complex
AFB0295.2	2024	Lung, Right Middle Lobe	Bronchoalveolar Lavage (BAL)	71	Negative		Negative		Mycobacterium fortuitum complex
AFB0296.1	2024	Lung, Right Lower Lobe	Bronchoalveolar Lavage (BAL)	77	Negative		Negative		Mycobacterium avium-intracellulare complex
AFB0296.2	2024	Lung, Left Upper Lobe	Bronchoalveolar Lavage (BAL)	77	Negative		Negative		Mycobacterium avium-intracellulare complex
AFB0296.3	2024	Lung	Sputum	77	Negative		Negative		Mycobacterium gordonae
AFB0297.3	2024	Other (Specify)	Sputum	57	Negative		Negative		Mycobacterium gordonae
AFB0298.1	2024	Lung, Right Upper Lobe	Bronchoalveolar Lavage (BAL)	63	Negative		Negative		Gram positive rods
AFB0298.2	2024	Lung, Left Upper Lobe	Bronchoalveolar Lavage (BAL)	63	Negative		Negative		Mould
AFB0299.1	2024	Other (Specify)	Sputum	72	Negative		Negative		Mycobacterium gordonae
AFB0300.3	2024	Trachea	Sputum	79	Negative		Negative		Gordonia bronchialis
AFB0301.6	2024	Lung	Tissue	71	Negative		Negative		Mycobacterium tuberculosis complex
AFB0302.3	2024	Aspirate, Tracheal	Sputum	63	Negative		Negative		Mycobacterium fortuitum complex
AFB0302.5	2024	Trachea	Sputum	63	Negative		Negative		Mycobacterium fortuitum complex
AFB0303.1	2024	Lung, Left Lower Lobe	Bronchoalveolar Lavage (BAL)	66	Negative		Negative		Streptomyces species
AFB0304.1	2024	Lung	Sputum	64	Negative		Negative		Mycobacterium fortuitum complex
AFB0305.1	2024	Other (Specify)	Swab	43	Negative		Negative		Mycobacterium tuberculosis complex
AFB0306.1	2024	Lung, Right Lower Lobe	Bronchoalveolar Lavage (BAL)	71	Positive	Rare	Positive	Few	Mycobacterium avium-intracellulare complex
AFB0306.4	2024	Aspirate, Tracheal	Sputum	72	Negative		Negative		Mycobacterium avium-intracellulare complex
AFB0307.5	2024	Aspirate, Nasopharangeal	Sputum	68	Negative		Negative		Mycobacterium fortuitum complex
AFB0307.6	2024	Aspirate, Nasopharangeal	Sputum	68	Negative		Negative		Mycobacterium fortuitum complex
AFB0308.5	2024	Lung, Right Lower Lobe	Bronchoalveolar Lavage (BAL)	24	Negative		Negative		Mycobacterium fortuitum complex
AFB0309.1	2024	Lung, Left Lower Lobe	Bronchoalveolar Lavage (BAL)	69	Negative		Negative		Mycobacterium avium-intracellulare complex
AFB0310.1	2024	Lung, Right Upper Lobe	Bronchoalveolar Lavage (BAL)	77	Negative		Negative		Mycobacterium simiae
AFB0311.1	2024	Lung, Right Middle Lobe	Bronchoalveolar Lavage (BAL)	65	Negative		Negative		Mycobacterium avium-intracellulare complex
AFB0312.2	2024	Lung, Left Upper Lobe	Bronchoalveolar Lavage (BAL)	48	Negative		Negative		Mycobacterium avium-intracellulare complex
AFB0313.3	2024	Lung, Right Middle Lobe	Bronchoalveolar Lavage (BAL)	34	Negative		Negative		Mycobacterium simiae
AFB0314.1	2024	Lung, Right Middle Lobe	Bronchoalveolar Lavage (BAL)	75	Negative		Negative		Mycobacterium avium-intracellulare complex
AFB0314.2	2024	Lung, Left Lower Lobe	Bronchoalveolar Lavage (BAL)	75	Negative		Negative		Mycobacterium avium-intracellulare complex
AFB0315.3	2024	Trachea	Sputum	75	Negative		Negative		Mycobacterium avium-intracellulare complex Mycobacterium gordonae
AFB0316.1	2024	Lung, Left Upper Lobe	Tissue	60	Negative		Negative		Mycobacterium avium-intracellulare complex
AFB0316.2	2024	Lung, Left Upper Lobe	Bronchoalveolar Lavage (BAL)	60	Negative		Negative		Mycobacterium avium-intracellulare complex
AFB0317.1	2024	Lung	Sputum	70	Negative		Negative		Mycobacterium avium-intracellulare complex Mycobacterium gordonae
AFB0317.2	2024	Trachea	Sputum	70	Negative		Negative		Mycobacterium avium-intracellulare complex
AFB0317.6	2024	Lung	Sputum	70	Negative		Negative		Mycobacterium avium-intracellulare complex
AFB0318.1	2024	Trachea	Sputum	55	Negative		Negative		Mycobacterium chelonae
AFB0319.2	2024	Lung, Left Lower Lobe	Bronchoalveolar Lavage (BAL)	59	Negative		Negative		Mycobacterium avium-intracellulare complex
AFB0319.5	2024	Trachea	Sputum	59	Negative		Negative		Mycobacterium avium-intracellulare complex
AFB0320.1	2024	Lung, Right Middle Lobe	Bronchoalveolar Lavage (BAL)	85	Negative		Negative		Mycobacterium avium-intracellulare complex
AFB0320.2	2024	Lung, Right Upper Lobe	Bronchoalveolar Lavage (BAL)	85	Negative		Negative		Mycobacterium avium-intracellulare complex
AFB0321.1	2024	Soft Tissue	Tissue	74	Positive	Numerous	Positive	Numerous	Mycobacterium avium-intracellulare complex
AFB0321.2	2024	Other (Specify)	Drainage	74	Negative		Negative		Mycobacterium avium-intracellulare complex
AFB0322.1	2024	Lung	Sputum	59	Negative		Negative		Mycobacterium fortuitum complex
AFB0322.2	2024	Lung	Sputum	59	Negative		Negative		Mycobacterium fortuitum complex
AFB0322.3	2024	Lung	Sputum	59	Negative		Negative		Mycobacterium fortuitum complex
AFB0322.6	2024	Other (Specify)	Sputum	59	Negative		Negative		Mycobacterium gordonae
AFB0322.8	2024	Other (Specify)	Sputum	59	Negative		Negative		Mycobacterium avium-intracellulare complex
AFB0323.3	2024	Other (Specify)	Sputum	58	Negative		Negative		Mycobacterium avium-intracellulare complex
AFB0324.2	2024	Lung, Right Lower Lobe	Bronchoalveolar Lavage (BAL)	61	Negative		Negative		Mycobacterium avium-intracellulare complex
AFB0325.2	2024	Lung, Right Upper Lobe	Bronchoalveolar Lavage (BAL)	71	Negative		Negative		Mycobacterium avium-intracellulare complex
AFB0325.3	2024	Lung, Right Middle Lobe	Aspirate	72	Negative		Negative		Mycobacterium kansasii
AFB0326.1	2024	Lung, Left Upper Lobe	Bronchoalveolar Lavage (BAL)	80	Negative		Negative		Mycobacterium gordonae
AFB0327.1	2024	Lung, Right Lower Lobe	Bronchoalveolar Lavage (BAL)	65	Negative		Negative		Mycobacterium avium-intracellulare complex
AFB0328.1	2024	Lung, Right Upper Lobe	Bronchoalveolar Lavage (BAL)	82	Negative		Negative		Mycobacterium tuberculosis complex
AFB0329.1	2024	Lung, Left Upper Lobe	Bronchoalveolar Lavage (BAL)	74	Negative		Negative		Mycobacterium avium-intracellulare complex
AFB0330.1	2024	Uterus	Swab	71	Negative		Negative		Mycobacterium tuberculosis
AFB0331.1	2024	Bronchus	Aspirate	56	Positive	Moderate	Positive	Moderate	Mycobacterium tuberculosis complex
AFB0331.2	2024	Lung, Right Upper Lobe	Bronchoalveolar Lavage (BAL)	56	Positive	Moderate	Positive	Moderate	Mycobacterium tuberculosis complex
AFB0331.13	2024	Lung	Sputum	56	Positive	Rare	Positive	Rare	Mycobacterium tuberculosis complex
AFB0331.14	2024	Lung	Sputum	56	Positive	Rare	Positive	Rare	Mycobacterium tuberculosis complex
AFB0331.15	2024	Lung	Sputum	56	Negative		Positive	Rare	Mycobacterium tuberculosis complex
AFB0331.3	2024	Trachea	Sputum	56	Positive	Numerous	Positive	Numerous	Mycobacterium tuberculosis complex
AFB0331.4	2024	Lung	Sputum	56	Positive	Few	Positive	Few	Mycobacterium tuberculosis complex
AFB0331.5	2024	Lung	Sputum	56	Positive	Rare	Positive	Rare	Mycobacterium tuberculosis complex
AFB0331.6	2024	Lung	Sputum	56	Positive	Few	Positive	Few	Mycobacterium tuberculosis complex
AFB0331.7	2024	Lung	Sputum	56	Positive	Few	Positive	Few	Mycobacterium tuberculosis complex
AFB0331.8	2024	Lung	Sputum	56	Negative		Positive	Rare	Mycobacterium tuberculosis complex
AFB0331.11	2024	Lung	Sputum	56	Positive	Few	Positive	Few	Mycobacterium tuberculosis complex
AFB0331.12	2024	Lung	Sputum	56	Positive	Few	Positive	Few	Mycobacterium tuberculosis complex
AFB0332.2	2024	Lung	Sputum	72	Negative		Negative		Mycobacterium species
AFB0333.5	2024	Skin	Tissue	63	Negative		Negative		Mycobacterium avium-intracellulare complex
AFB0334.3	2024	Lung, Left Lower Lobe	Bronchoalveolar Lavage (BAL)	63	Negative		Negative		Mycobacterium avium-intracellulare complex
AFB0335.1	2024	Lung, Right Upper Lobe	Aspirate	67	Negative		Negative		Mycobacterium avium-intracellulare complex
AFB0336.5	2024	Lung, Left Upper Lobe	Bronchoalveolar Lavage (BAL)	61	Negative		Negative		Mycobacterium gordonae
AFB0337.2	2024	Lung	Sputum	80	Negative		Negative		Mycobacterium avium-intracellulare complex
AFB0338.1	2024	Lung	Sputum	81	Negative		Negative		Mycobacterium avium-intracellulare complex
AFB0338.2	2024	Lung	Sputum	81	Negative		Negative		Mycobacterium avium-intracellulare complex
AFB0339.3	2024	Lung, Left Upper Lobe	Bronchoalveolar Lavage (BAL)	67	Negative		Negative		Mycobacterium tuberculosis complex
AFB0339.4	2024	Lung, Left Lower Lobe	Bronchoalveolar Lavage (BAL)	67	Negative		Negative		Mycobacterium tuberculosis complex
AFB0340.2	2024	Lung, Left Upper Lobe	Bronchoalveolar Lavage (BAL)	73	Negative		Negative		Mycobacterium avium-intracellulare complex
AFB0341.1	2024	Lung, Right Upper Lobe	Bronchoalveolar Lavage (BAL)	48	Negative		Negative		Mycobacterium avium-intracellulare complex
AFB0342.17	2024	Trachea	Sputum	29	Positive	Rare	Negative		Mycobacterium chelonae
AFB0342.21	2024	Other (Specify)	Sputum	29	Negative		Negative		Mycobacterium chelonae
AFB0343.1	2024	Rectum	Wound	77	Negative		Negative		Mycobacterium tuberculosis complex
AFB0343.2	2024	Rectum	Wound	77	Negative		Negative		Mycobacterium tuberculosis complex
AFB0344.1	2024	Lung	Sputum	74	Negative		Negative		Mycobacterium kansasii
AFB0345.1	2024	Aspirate, Nasopharangeal	Aspirate	30	Negative		Negative		Nocardia farcinica
AFB0345.2	2024	Aspirate, Nasopharangeal	Aspirate	30	Negative		Negative		Nocardia farcinica
AFB0345.3	2024	Aspirate, Nasopharangeal	Aspirate	30	Negative		Negative		Nocardia farcinica
AFB0345.4	2024	Lung, Left Lower Lobe	Bronchoalveolar Lavage (BAL)	30	Negative		Negative		Nocardia farcinica
AFB0127.29	2025	Other (Specify)	Sputum	71	Negative		Negative		Mycobacterium fortuitum complex
AFB0127.27	2025	Lung	Sputum	71	Negative		Negative		Mycobacterium avium-intracellulare complex
AFB0127.28	2025	Lung	Sputum	71	Negative		Negative		Mycobacterium avium-intracellulare complex
AFB0227.15	2025	Lung	Sputum	78	Negative		Negative		Acid Fast Bacilli
AFB0271.3	2025	Lung, Left Upper Lobe	Bronchoalveolar Lavage (BAL)	76	Negative		Negative		Mycobacterium avium-intracellulare complex
AFB0271.4	2025	Lung, Right Middle Lobe	Bronchoalveolar Lavage (BAL)	76	Negative		Negative		Mycobacterium avium-intracellulare complex
AFB0281.2	2025	Lung, Left Upper Lobe	Bronchoalveolar Lavage (BAL)	77	Negative		Negative		Mycobacterium abscessus Group
AFB0344.3	2025	Lung	Sputum	74	Positive	Few	Positive	Few	Mycobacterium tuberculosis Complex
AFB0344.4	2025	Lung, Left Upper Lobe	Bronchoalveolar Lavage (BAL)	74	Positive	Few	Positive	Few	Mycobacterium tuberculosis complex
AFB0344.6	2025	Trachea	Sputum	74	Positive	Moderate	Positive	Moderate
AFB0346.1	2025	Fluid Pleural, Right	Fluid, Body	74	Negative		Negative		Mycobacterium avium-intracellulare complex
AFB0346.2	2025	Larynx	Sputum	74	Negative		Negative		Mycobacterium avium-intracellulare complex
AFB0346.3	2025	Trachea	Sputum	74	Negative		Negative		Mycobacterium avium-intracellulare complex
AFB0346.4	2025	Aspirate, Tracheal	Sputum	74	Negative		Negative		Mycobacterium avium-intracellulare complex
AFB0347.1	2025	Lung, Right Upper Lobe	Bronchoalveolar Lavage (BAL)	71	Negative		Negative		Nocardia cyriacigeorgica complex
AFB0348.2	2025	Lung, Left Upper Lobe	Bronchoalveolar Lavage (BAL)	67	Negative		Negative		Mycobacterium chelonae
AFB0349.1	2025	Lung, Right Lower Lobe	Bronchoalveolar Lavage (BAL)	68	Negative		Negative		Mycobacterium fortuitum complex
AFB0350.3	2025	Other (Specify)	Sputum	76	Negative		Negative		Acid Fast Bacilli
AFB0351.4	2025	Other (Specify)	Sputum	86	Negative		Negative		Mycobacterium gordonae
AFB0352.2	2025	Pharynx	Sputum	70	Negative		Negative		Mycobacterium avium-intracellulare complex
AFB0353.1	2025	Lung, Right Upper Lobe	Bronchoalveolar Lavage (BAL)	82	Negative		Negative		Mycobacterium avium-intracellulare complex
AFB0354.3	2025	Lung, Right Lower Lobe	Bronchoalveolar Lavage (BAL)	57	Negative		Negative		Mycobacterium gordonae
AFB0355.3	2025	Lung, Left Lower Lobe	Bronchoalveolar Lavage (BAL)	77	Negative		Negative		Mycobacterium simiae
AFB0356.3	2025	Trachea	Sputum	68	Negative		Negative		MTBC
AFB0357.1	2025	Lung, Right Upper Lobe	Bronchoalveolar Lavage (BAL)	78	Negative		Negative		Nocardia wallacei
AFB0358.3	2025	Lung, Right Upper Lobe	Bronchoalveolar Lavage (BAL)	77	Negative		Negative		Mycobacterium avium-intracellulare complex
AFB0359.1	2018-07-03	Lung, Left Lower Lobe	Bronchoalveolar Lavage (BAL)	34	Negative		Negative		No AFB isolated
AFB0360.1	2018-02-19	Back	Bone	60	Negative		Negative		No AFB isolated
AFB0360.2	2022-03-03	Skin	Tissue	64	Negative		Negative		No AFB isolated
AFB0360.3	2022-08-27	Fluid Pleural, Right	Fluid, Body	64	Negative		Negative		No AFB isolated
AFB0361.1	2018-01-11	Other (Specify)	Stool	45	Negative		Negative		No AFB isolated
AFB0361.2	2018-04-08	Lung, Right Middle Lobe	Bronchoalveolar Lavage (BAL)	46	Negative		Negative		No AFB isolated
AFB0362.1	2024-07-12	Lung, Right Upper Lobe	Bronchoalveolar Lavage (BAL)	63	Negative		Negative		No AFB isolated
AFB0363.1	2024-02-14	Lung, Right Upper Lobe	Bronchoalveolar Lavage (BAL)	64	Negative		Negative		No AFB isolated
AFB0364.1	2025-03-27	Lung, Left Lower Lobe	Aspirate	89	Negative		Negative		No AFB isolated
AFB0364.2	2025-03-27	Lung, Left Lower Lobe	Bronchoalveolar Lavage (BAL)	89	Negative		Negative		No AFB isolated
AFB0365.1	2019-10-24	Lung, Right Lower Lobe	Bronchoalveolar Lavage (BAL)	66	Negative		Negative		No AFB isolated
AFB0366.1	2021-11-26	Lung, Left Lower Lobe	Bronchoalveolar Lavage (BAL)	70	Negative		Negative		No AFB isolated
AFB0008.2	2018-03-29	Trachea	Sputum	79	Negative		Negative		No AFB isolated
AFB0008.3	2018-03-30	Trachea	Sputum	79	Negative		Negative		No AFB isolated
AFB0008.5	2018-11-06	Trachea	Sputum	79	Negative		Negative		No AFB isolated
AFB0008.6	2018-11-07	Trachea	Sputum	79	Negative		Negative		No AFB isolated
AFB0008.7	2018-11-09	Trachea	Sputum	79	Negative		Negative		No AFB isolated
AFB0008.9	2021-11-01	Lung, Right Upper Lobe	Aspirate	82	Negative		Negative		No AFB isolated
AFB0367.1	2021-02-11	Lung, Left Lower Lobe	Bronchoalveolar Lavage (BAL)	70	Negative		Negative		No AFB isolated
AFB0368.1	2018-08-02	Lung, Right Upper Lobe	Bronchoalveolar Lavage (BAL)	57	Negative		Negative		No AFB isolated
AFB0369.1	2021-08-20	Fluid, Peritoneal	Fluid, Body	72	Negative		Negative		No AFB isolated
AFB0370.1	2018-09-18	Catheter Tip, (Specify)	Catheter Tip	33	Negative		Negative		No AFB isolated
AFB0370.2	2019-10-02	CSF (Specify)	Cerebrospinal Fluid (CSF)	34	Negative		Negative		No AFB isolated
AFB0370.3	2021-03-16	CSF (Specify)	Cerebrospinal Fluid (CSF)	35	Negative		Negative		No AFB isolated
AFB0371.1	2021-09-10	Lung, Right Lower Lobe	Bronchoalveolar Lavage (BAL)	51	Negative		Negative		No AFB isolated
AFB0372.1	2021-07-27	Brain (Specify)	Tissue	75	Negative		Negative		No AFB isolated
AFB0373.1	2018-03-09	Pelvic	Swab	82	Negative		Negative		No AFB isolated
AFB0374.1	2022-01-23	Fluid Pleural, Right	Fluid, Body	60	Negative		Negative		No AFB isolated
AFB0375.1	2017-12-06	Fluid, Pleural (Specify Left or Right)	Fluid, Body	69	Negative		Negative		No AFB isolated
AFB0376.1	2021-06-01	Lung, Right Lower Lobe	Bronchoalveolar Lavage (BAL)	67	Negative		Negative		No AFB isolated
AFB0376.2	2022-08-26	Lung, Right Lower Lobe	Bronchoalveolar Lavage (BAL)	69	Negative		Negative		No AFB isolated
AFB0377.1	2019-06-02	Abdomen	Swab	70	Negative		Negative		No AFB isolated
AFB0377.2	2019-06-04	Lung, Right Lower Lobe	Bronchoalveolar Lavage (BAL)	70	Negative		Negative		No AFB isolated
AFB0378.1	2018-05-09	Lung, Right Lower Lobe	Bronchoalveolar Lavage (BAL)	86	Negative		Negative		No AFB isolated
AFB0378.2	2018-05-25	Lung, Right Upper Lobe	Bronchoalveolar Lavage (BAL)	87	Negative		Negative		No AFB isolated
AFB0378.3	2018-05-31	Other (Specify)	Tissue	87	Negative		Negative		No AFB isolated
AFB0378.4	2018-06-08	Lung, Right Lower Lobe	Bronchoalveolar Lavage (BAL)	87	Negative		Negative		No AFB isolated
AFB0378.5	2018-07-02	Bronchus	Bronchoalveolar Lavage (BAL)	87	Negative		Negative		No AFB isolated
AFB0379.1	2024-06-11	Lung, Right Upper Lobe	Bronchoalveolar Lavage (BAL)	60	Negative		Negative		No AFB isolated
AFB0379.2	2024-06-11	Lung, Left Upper Lobe	Bronchoalveolar Lavage (BAL)	60	Negative		Negative		No AFB isolated
AFB0379.3	2024-08-28	Lung, Left Upper Lobe	Bronchoalveolar Lavage (BAL)	60	Negative		Negative		No AFB isolated
AFB0379.4	2024-08-28	Lung, Left Upper Lobe	Bronchoalveolar Lavage (BAL)	60	Negative		Negative		No AFB isolated
AFB0380.1	2022-02-03	Fluid, Peritoneal	Fluid, Body	77	Negative		Negative		No AFB isolated
AFB0380.2	2022-02-04	Fluid Pleural, Right	Fluid, Body	77	Negative		Negative		No AFB isolated
AFB0380.3	2022-02-08	Trachea	Sputum	77	Negative		Negative		No AFB isolated
AFB0380.4	2022-02-09	Lung, Right Upper Lobe	Bronchoalveolar Lavage (BAL)	77	Negative		Negative		No AFB isolated
AFB0381.1	2020-07-26	Fluid, Pleural (Specify Left or Right)	Fluid, Body	66	Negative		Negative		No AFB isolated
AFB0381.2	2020-07-30	Lung, Left Lower Lobe	Bronchoalveolar Lavage (BAL)	66	Negative		Negative		No AFB isolated
AFB0382.1	2022-01-24	Lung, Right Lower Lobe	Bronchoalveolar Lavage (BAL)	71	Negative		Negative		No AFB isolated
AFB0382.2	2022-02-23	Trachea	Sputum	71	Negative		Negative		No AFB isolated
AFB0383.1	2022-09-14	Fluid Pleural, Left	Fluid, Body	80	Negative		Negative		No AFB isolated
AFB0384.1	2018-09-05	Urine, Bladder Wash	Urine	87	Negative		Negative		No AFB isolated
AFB0385.1	2023-07-03	Lung, Right Lower Lobe	Bronchoalveolar Lavage (BAL)	43	Negative		Negative		No AFB isolated
AFB0386.1	2024-07-30	Lung, Right Lower Lobe	Bronchoalveolar Lavage (BAL)	76	Negative		Negative		No AFB isolated
AFB0386.2	2024-08-18	Lung	Sputum	76	Negative		Negative		No AFB isolated
AFB0386.3	2024-08-19	Aspirate, Tracheal	Aspirate	76	Negative		Negative		No AFB isolated
AFB0386.4	2024-08-19	Lung, Right Upper Lobe	Bronchoalveolar Lavage (BAL)	76	Negative		Negative		No AFB isolated
AFB0386.5	2024-08-19	Lung, Right Middle Lobe	Bronchoalveolar Lavage (BAL)	76	Negative		Negative		No AFB isolated
AFB0386.6	2024-08-20	Lung	Sputum	76	Negative		Negative		No AFB isolated
AFB0386.7	2024-08-30	Skin	Tissue	76	Negative		Negative		No AFB isolated
AFB0386.8	2024-08-31	Skin	Tissue	76	Negative		Negative		No AFB isolated
AFB0386.9	2024-09-11	Arm, Right	Tissue	76	Negative		Negative		No AFB isolated
AFB0386.10	2024-09-22	Lung, Left Upper Lobe	Bronchoalveolar Lavage (BAL)	76	Negative		Negative		No AFB isolated
AFB0386.11	2024-09-22	Lung, Right Middle Lobe	Bronchoalveolar Lavage (BAL)	76	Negative		Negative		No AFB isolated
AFB0386.12	2024-10-03	Lung, Right Lower Lobe	Bronchoalveolar Lavage (BAL)	76	Negative		Negative		No AFB isolated
AFB0386.13	2024-10-14	Lung, Right Middle Lobe	Bronchoalveolar Lavage (BAL)	76	Negative		Negative		No AFB isolated
AFB0387.1	2023-11-28	Other (Specify)	Swab	33	Negative		Negative		No AFB isolated
AFB0388.1	2019-04-30	Fluid, Pleural (Specify Left or Right)	Fluid, Body	69	Negative		Negative		No AFB isolated
AFB0388.2	2019-05-01	Lung, Right Middle Lobe	Bronchoalveolar Lavage (BAL)	69	Negative		Negative		No AFB isolated
AFB0389.1	2018-01-22	CSF (Specify)	Cerebrospinal Fluid (CSF)	79	Negative		Negative		No AFB isolated
AFB0294.2	2024-03-21	Lung, Right Upper Lobe	Bronchoalveolar Lavage (BAL)	68	Negative		Negative		No AFB isolated
AFB0390.1	2018-01-19	Fluid, Miscellaneous (Specify)	Fluid, Body	68	Negative		Negative		No AFB isolated
AFB0390.2	2023-04-25	Lung, Right Middle Lobe	Bronchoalveolar Lavage (BAL)	73	Negative		Negative		No AFB isolated
AFB0391.1	2022-07-28	Neck	Abscess	45	Negative		Negative		No AFB isolated
AFB0391.2	2022-07-28	Other (Specify)	Swab	45	Negative		Negative		No AFB isolated
AFB0391.3	2024-08-08	Lung, Left Lower Lobe	Bronchoalveolar Lavage (BAL)	47	Negative		Negative		No AFB isolated
AFB0391.4	2024-09-20	Fluid Pleural, Left	Fluid, Body	47	Negative		Negative		No AFB isolated
AFB0391.5	2024-09-20	Lung, Left Lower Lobe	Bronchoalveolar Lavage (BAL)	47	Negative		Negative		No AFB isolated
AFB0391.6	2024-09-23	Fluid, Miscellaneous (Specify)	Fluid, Body	47	Negative		Negative		No AFB isolated
AFB0391.7	2024-09-27	Fluid Pleural, Left	Fluid, Body	47	Negative		Negative		No AFB isolated
AFB0391.8	2024-09-27	Lung	Tissue	47	Negative		Negative		No AFB isolated
AFB0391.9	2024-11-29	Fluid Pleural, Left	Fluid, Body	47	Negative		Negative		No AFB isolated
AFB0391.10	2024-12-13	Fluid Pleural, Left	Fluid, Body	48	Negative		Negative		No AFB isolated
AFB0391.11	2024-12-19	Lung, Left Lower Lobe	Bronchoalveolar Lavage (BAL)	48	Negative		Negative		No AFB isolated
AFB0392.1	2021-07-20	Lung, Right Lower Lobe	Bronchoalveolar Lavage (BAL)	75	Negative		Negative		No AFB isolated
AFB0393.1	2024-01-03	Fluid, Peritoneal	Fluid, Body	60	Negative		Negative		No AFB isolated
AFB0394.1	2018-07-27	CSF (Specify)	Cerebrospinal Fluid (CSF)	51	Negative		Negative		No AFB isolated
AFB0394.2	2018-10-23	Other (Specify)	Swab	51	Negative		Negative		No AFB isolated
AFB0394.3	2018-10-23	Other (Specify)	Swab	51	Negative		Negative		No AFB isolated
AFB0225.3	2023-02-02	Lung	Sputum	81	Negative		Negative		No AFB isolated
AFB0225.4	2023-02-03	Lung	Sputum	81	Negative		Negative		No AFB isolated
AFB0225.8	2023-02-09	Lung	Sputum	81	Negative		Negative		No AFB isolated
AFB0395.1	2019-01-28	Lung, Left Lower Lobe	Bronchoalveolar Lavage (BAL)	82	Negative		Negative		No AFB isolated
AFB0395.2	2019-01-30	Lung, Right Upper Lobe	Bronchoalveolar Lavage (BAL)	82	Negative		Negative		No AFB isolated
AFB0395.3	2019-02-15	Lung, Left Upper Lobe	Bronchoalveolar Lavage (BAL)	82	Negative		Negative		No AFB isolated
AFB0395.4	2019-02-21	Lung, Right Upper Lobe	Bronchoalveolar Lavage (BAL)	82	Negative		Negative		No AFB isolated
AFB0396.1	2019-05-31	Fluid, Pleural (Specify Left or Right)	Fluid, Body	64	Negative		Negative		No AFB isolated
AFB0397.1	2022-06-22	Lung, Right Upper Lobe	Bronchoalveolar Lavage (BAL)	74	Negative		Negative		No AFB isolated
AFB0398.1	2019-11-21	Lung, Left Upper Lobe	Bronchoalveolar Lavage (BAL)	65	Negative		Negative		No AFB isolated
AFB0399.1	2023-11-06	Fluid Pleural, Right	Fluid, Body	82	Negative		Negative		No AFB isolated
AFB0400.1	2020-01-16	Lung, Right Lower Lobe	Bronchoalveolar Lavage (BAL)	49	Negative		Negative		No AFB isolated
AFB0400.2	2020-03-06	Lung, Right Lower Lobe	Bronchoalveolar Lavage (BAL)	50	Negative		Negative		No AFB isolated
AFB0400.3	2021-02-02	Fluid, Pleural (Specify Left or Right)	Fluid, Body	50	Negative		Negative		No AFB isolated
AFB0400.4	2021-02-03	Fluid, Pleural (Specify Left or Right)	Fluid, Body	50	Negative		Negative		No AFB isolated
AFB0400.5	2021-02-05	Lung, Right Lower Lobe	Bronchoalveolar Lavage (BAL)	50	Negative		Negative		No AFB isolated
AFB0401.1	2019-02-28	Lung	Sputum	76	Negative		Negative		No AFB isolated
AFB0401.2	2019-03-05	Lung, Left Upper Lobe	Bronchoalveolar Lavage (BAL)	76	Negative		Negative		No AFB isolated
AFB0401.3	2019-03-15	Lung, Left Lower Lobe	Bronchoalveolar Lavage (BAL)	76	Negative		Negative		No AFB isolated
AFB0401.4	2019-06-25	Lung, Left Lower Lobe	Bronchoalveolar Lavage (BAL)	76	Negative		Negative		No AFB isolated
AFB0402.1	2022-11-22	Fluid Pleural, Left	Fluid, Body	59	Negative		Negative		No AFB isolated
AFB0403.1	2019-10-30	Lung, Left Lower Lobe	Bronchoalveolar Lavage (BAL)	45	Negative		Negative		No AFB isolated
AFB0403.2	2019-10-30	Lung, Right Middle Lobe	Bronchoalveolar Lavage (BAL)	45	Negative		Negative		No AFB isolated
AFB0403.3	2019-10-30	Trachea	Sputum	45	Negative		Negative		No AFB isolated
AFB0403.4	2019-10-31	Trachea	Sputum	45	Negative		Negative		No AFB isolated
AFB0404.1	2018-11-07	Lung	Sputum	61	Negative		Negative		No AFB isolated
AFB0404.2	2020-08-07	Fluid, Peritoneal	Fluid, Body	63	Negative		Negative		No AFB isolated
AFB0405.1	2020-08-19	CSF (Specify)	Cerebrospinal Fluid (CSF)	89	Negative		Negative		No AFB isolated
AFB0406.1	2018-03-27	Toe(specify)	Bone	52	Negative		Negative		No AFB isolated
AFB0406.2	2018-03-30	Lung, Left Lower Lobe	Bronchoalveolar Lavage (BAL)	52	Negative		Negative		No AFB isolated
AFB0406.3	2018-04-04	Lung, Left Upper Lobe	Bronchoalveolar Lavage (BAL)	52	Negative		Negative		No AFB isolated
AFB0406.4	2018-04-09	Lung, Left Lower Lobe	Bronchoalveolar Lavage (BAL)	52	Negative		Negative		No AFB isolated
AFB0114.2	2021-03-25	Stool	Stool	23	Negative		Negative		No AFB isolated
AFB0114.3	2021-04-01	Stool	Stool	23	Negative		Negative		No AFB isolated
AFB0114.4	2021-07-08	Lung, Right Lower Lobe	Bronchoalveolar Lavage (BAL)	23	Negative		Negative		No AFB isolated
AFB0407.1	2019-07-01	Lung, Left Lower Lobe	Bronchoalveolar Lavage (BAL)	70	Negative		Negative		No AFB isolated
AFB0408.1	2019-04-19	Fluid, Pleural (Specify Left or Right)	Fluid, Body	88	Negative		Negative		No AFB isolated
AFB0409.1	2018-10-25	Lung, Left Lower Lobe	Bronchoalveolar Lavage (BAL)	67	Negative		Negative		No AFB isolated
AFB0409.2	2019-01-17	Lung, Right Upper Lobe	Bronchoalveolar Lavage (BAL)	67	Negative		Negative		No AFB isolated
AFB0410.1	2021-06-22	CSF (Specify)	Cerebrospinal Fluid (CSF)	73	Negative		Negative		No AFB isolated
AFB0037.4	2019-02-22	Fluid, Miscellaneous (Specify)	Fluid, Body	71	Negative		Negative		No AFB isolated
AFB0411.1	2024-06-06	Lung, Left Upper Lobe	Bronchoalveolar Lavage (BAL)	80	Negative		Negative		No AFB isolated
AFB0411.2	2024-07-12	Other (Specify)	Sputum	80	Negative		Negative		No AFB isolated
AFB0411.3	2024-07-09	Other (Specify)	Sputum	80	Negative		Negative		No AFB isolated
AFB0411.4	2024-07-13	Other (Specify)	Sputum	80	Negative		Negative		No AFB isolated
AFB0412.1	2019-04-08	Drainage, Jackson Pratt	Drainage	57	Negative		Negative		No AFB isolated
AFB0413.1	2023-03-20	Fluid Pleural, Left	Fluid, Body	70	Negative		Negative		No AFB isolated
AFB0413.2	2024-04-03	Fluid Pleural, Left	Fluid, Body	71	Negative		Negative		No AFB isolated
AFB0413.3	2024-04-11	Other (Specify)	Fluid, Body	71	Negative		Negative		No AFB isolated
AFB0413.4	2024-05-07	Lung, Left Lower Lobe	Bronchoalveolar Lavage (BAL)	71	Negative		Negative		No AFB isolated
AFB0414.1	2019-02-18	Skin	Tissue	18	Negative		Negative		No AFB isolated
AFB0254.2	2023-09-05	Hip, Right	Bone Marrow	68	Negative		Negative		No AFB isolated
AFB0254.3	2024-04-24	Lung, Right Upper Lobe	Bronchoalveolar Lavage (BAL)	69	Negative		Negative		No AFB isolated
AFB0254.4	2024-05-21	Lung, Right Middle Lobe	Bronchoalveolar Lavage (BAL)	69	Negative		Negative		No AFB isolated
AFB0254.5	2024-05-22	CSF (Specify)	Cerebrospinal Fluid (CSF)	69	Negative		Negative		No AFB isolated
AFB0415.1	2024-07-21	Sinus (Specify)	Tissue	62	Negative		Negative		No AFB isolated
AFB0415.2	2024-07-21	Sinus (Specify)	Tissue	62	Negative		Negative		No AFB isolated
AFB0416.1	2018-09-19	Lung, Right Upper Lobe	Bronchoalveolar Lavage (BAL)	62	Negative		Negative		No AFB isolated
AFB0417.1	2018-10-19	Other (Specify)	Swab	63	Negative		Negative		No AFB isolated
AFB0417.2	2018-10-19	Other (Specify)	Swab	63	Negative		Negative		No AFB isolated
AFB0418.1	2023-06-02	Lung	Sputum	70	Negative		Negative		No AFB isolated
AFB0419.1	2020-12-28	Lung, Left Lower Lobe	Bronchoalveolar Lavage (BAL)	71	Negative		Negative		No AFB isolated
AFB0420.1	2024-05-28	Lung, Left Upper Lobe	Bronchoalveolar Lavage (BAL)	71	Negative		Negative		No AFB isolated
AFB0420.2	2024-09-20	Lung, Left Upper Lobe	Bronchoalveolar Lavage (BAL)	71	Negative		Negative		No AFB isolated
AFB0421.1	2023-07-27	Lung, Right Middle Lobe	Bronchoalveolar Lavage (BAL)	67	Negative		Negative		No AFB isolated
AFB0421.2	2024-03-08	Rectum	Other (Specify)	67	Negative		Negative		No AFB isolated
AFB0422.1	2019-03-22	Catheter Tip, Arterial	Catheter Tip	65	Negative		Negative		No AFB isolated
AFB0422.2	2019-05-16	Liver	Tissue	65	Negative		Negative		No AFB isolated
AFB0422.3	2019-07-17	Liver	Tissue	65	Negative		Negative		No AFB isolated
AFB0423.1	2023-02-15	Other (Specify)	Swab	77	Negative		Negative		No AFB isolated
AFB0424.1	2018-02-06	Abdominal Wall	Swab	68	Negative		Negative		No AFB isolated
AFB0425.1	2023-01-30	Soft Tissue	Tissue	34	Negative		Negative		No AFB isolated
AFB0425.2	2023-02-19	Soft Tissue	Tissue	34	Negative		Negative		No AFB isolated
AFB0425.3	2023-02-19	Soft Tissue	Tissue	34	Negative		Negative		No AFB isolated
AFB0425.4	2023-02-19	Soft Tissue	Tissue	34	Negative		Negative		No AFB isolated
AFB0426.1	2019-08-10	Soft Tissue	Tissue	77	Negative		Negative		No AFB isolated
AFB0426.2	2019-08-10	Other (Specify)	Swab	77	Negative		Negative		No AFB isolated
AFB0427.1	2020-08-06	Leg, Left	Aspirate	69	Negative		Negative		No AFB isolated
AFB0427.2	2020-10-05	Other (Specify)	Swab	69	Negative		Negative		No AFB isolated
AFB0428.1	2018-04-15	Lung, Right Lower Lobe	Bronchoalveolar Lavage (BAL)	74	Negative		Negative		No AFB isolated
AFB0429.1	2020-05-20	Lung, Right Lower Lobe	Bronchoalveolar Lavage (BAL)	85	Negative		Negative		No AFB isolated
AFB0242.1	2022-09-26	Fluid Pleural, Right	Fluid, Body	79	Negative		Negative		No AFB isolated
AFB0242.2	2022-09-28	Lung, Right Upper Lobe	Bronchoalveolar Lavage (BAL)	79	Negative		Negative		No AFB isolated
AFB0242.3	2022-11-17	Fluid Pleural, Right	Fluid, Body	79	Negative		Negative		No AFB isolated
AFB0242.4	2023-06-05	Lung, Right Lower Lobe	Bronchoalveolar Lavage (BAL)	79	Negative		Negative		No AFB isolated
AFB0242.6	2023-08-28	Fluid Pleural, Left	Fluid, Body	80	Negative		Negative		No AFB isolated
AFB0430.1	2020-10-06	Fluid, Miscellaneous (Specify)	Fluid, Body	67	Negative		Negative		No AFB isolated
AFB0431.1	2021-11-09	Lung, Right Lower Lobe	Bronchoalveolar Lavage (BAL)	60	Negative		Negative		No AFB isolated
AFB0432.1	2019-12-31	Skin	Tissue	17	Negative		Negative		No AFB isolated
AFB0433.1	2020-12-15	Lung, Left Upper Lobe	Bronchoalveolar Lavage (BAL)	63	Negative		Negative		No AFB isolated
AFB0433.2	2021-01-27	CSF (Specify)	Cerebrospinal Fluid (CSF)	63	Negative		Negative		No AFB isolated
AFB0433.3	2021-02-01	Fluid, Peritoneal	Fluid, Body	63	Negative		Negative		No AFB isolated
AFB0433.4	2021-02-28	Lung, Right Lower Lobe	Bronchoalveolar Lavage (BAL)	63	Negative		Negative		No AFB isolated
AFB0434.1	2020-12-02	Lung, Right Upper Lobe	Bronchoalveolar Lavage (BAL)	75	Negative		Negative		No AFB isolated
AFB0435.1	2020-05-28	Leg, Left	Aspirate	29	Negative		Negative		No AFB isolated
AFB0436.1	2022-04-14	Lung, Left Upper Lobe	Bronchoalveolar Lavage (BAL)	55	Negative		Negative		No AFB isolated
AFB0436.2	2022-06-01	Lung, Left Upper Lobe	Bronchoalveolar Lavage (BAL)	55	Negative		Negative		No AFB isolated
AFB0436.3	2022-06-27	Lung, Left Upper Lobe	Bronchoalveolar Lavage (BAL)	55	Negative		Negative		No AFB isolated
AFB0437.1	2018-02-02		Bronchoalveolar Lavage (BAL)	78	Negative		Negative		No AFB isolated
AFB0437.2	2018-02-08	Lung, Left Upper Lobe	Bronchoalveolar Lavage (BAL)	78	Negative		Negative		No AFB isolated
AFB0437.3	2018-02-13	Lung, Left Lower Lobe	Bronchoalveolar Lavage (BAL)	78	Negative		Negative		No AFB isolated
AFB0437.4	2018-02-18	Fluid, Pleural (Specify Left or Right)	Fluid, Body	78	Negative		Negative		No AFB isolated
AFB0438.1	2018-11-17	Other (Specify)	Sputum	59	Negative		Negative		No AFB isolated
AFB0438.2	2018-11-19	Lung, Right Lower Lobe	Bronchoalveolar Lavage (BAL)	59	Negative		Negative		No AFB isolated
AFB0438.3	2022-10-21	Lung, Left Upper Lobe	Bronchoalveolar Lavage (BAL)	62	Negative		Negative		No AFB isolated
AFB0438.4	2022-12-02	Fluid, Peritoneal	Fluid, Body	63	Negative		Negative		No AFB isolated
AFB0438.5	2022-12-29	Fluid, Peritoneal	Fluid, Body	63	Negative		Negative		No AFB isolated
AFB0438.6	2023-01-05	Fluid, Peritoneal	Fluid, Body	63	Negative		Negative		No AFB isolated
AFB0438.7	2023-02-02	Fluid, Peritoneal	Fluid, Body	63	Negative		Negative		No AFB isolated
AFB0438.8	2023-03-15	Fluid, Peritoneal	Fluid, Body	63	Negative		Negative		No AFB isolated
AFB0438.9	2023-04-04	Fluid, Peritoneal	Fluid, Body	63	Negative		Negative		No AFB isolated
AFB0438.10	2023-05-04	Peritoneum	Fluid, Body	63	Negative		Negative		No AFB isolated
AFB0438.11	2023-05-11	Peritoneum	Fluid, Body	63	Negative		Negative		No AFB isolated
AFB0438.12	2023-05-18	Peritoneum	Drainage	63	Negative		Negative		No AFB isolated
AFB0438.13	2023-05-25	Fluid, Peritoneal	Drainage	63	Negative		Negative		No AFB isolated
AFB0438.14	2023-06-15	Peritoneum	Fluid, Body	63	Negative		Negative		No AFB isolated
AFB0438.15	2023-06-22	Fluid, Peritoneal	Fluid, Body	63	Negative		Negative		No AFB isolated
AFB0438.16	2023-06-29	Fluid, Peritoneal	Fluid, Body	63	Negative		Negative		No AFB isolated
AFB0438.17	2023-07-07	Peritoneum	Fluid, Body	63	Negative		Negative		No AFB isolated
AFB0438.18	2023-07-13	Peritoneum	Fluid, Body	63	Negative		Negative		No AFB isolated
AFB0438.19	2023-07-20	Peritoneum	Fluid, Body	63	Negative		Negative		No AFB isolated
AFB0438.20	2023-07-28	Peritoneum	Fluid, Body	63	Negative		Negative		No AFB isolated
AFB0438.21	2023-08-04	Peritoneum	Fluid, Body	63	Negative		Negative		No AFB isolated
AFB0438.22	2023-08-11	Peritoneum	Fluid, Body	63	Negative		Negative		No AFB isolated
AFB0438.23	2023-08-25	Peritoneum	Fluid, Body	63	Negative		Negative		No AFB isolated
AFB0438.24	2023-09-08	Peritoneum	Fluid, Body	63	Negative		Negative		No AFB isolated
AFB0438.25	2023-09-15	Peritoneum	Fluid, Body	63	Negative		Negative		No AFB isolated
AFB0438.26	2023-09-29	Peritoneum	Fluid, Body	63	Negative		Negative		No AFB isolated
AFB0438.27	2023-12-01	Peritoneum	Fluid, Body	64	Negative		Negative		No AFB isolated
AFB0438.28	2023-12-08	Fluid, Peritoneal	Fluid, Body	64	Negative		Negative		No AFB isolated
AFB0438.29	2023-12-15	Fluid, Peritoneal	Fluid, Body	64	Negative		Negative		No AFB isolated
AFB0438.30	2023-12-20	CSF (Specify)	Cerebrospinal Fluid (CSF)	64	Negative		Negative		No AFB isolated
AFB0438.31	2023-12-22	Fluid, Peritoneal	Fluid, Body	64	Negative		Negative		No AFB isolated
AFB0439.1	2023-11-10	Fluid Pleural, Right	Fluid, Body	81	Negative		Negative		No AFB isolated
AFB0440.1	2024-05-14	Lung, Right Lower Lobe	Bronchoalveolar Lavage (BAL)	79	Negative		Negative		No AFB isolated
AFB0441.1	2021-07-28	Nose	Tissue	73	Negative		Negative		No AFB isolated
AFB0441.2	2024-01-29	Lung, Right Upper Lobe	Bronchoalveolar Lavage (BAL)	75	Negative		Negative		No AFB isolated
AFB0259.1	2023-03-03	Lung	Sputum	70	Negative		Negative		No AFB isolated
AFB0259.3	2023-10-21	Lung	Sputum	71	Negative		Negative		No AFB isolated
AFB0442.1	2018-02-16	Other (Specify)	Swab	68	Negative		Negative		No AFB isolated
AFB0443.1	2018-10-08	Lung, Left Upper Lobe	Bronchoalveolar Lavage (BAL)	64	Negative		Negative		No AFB isolated
AFB0444.1	2022-09-27	Lung, Left Upper Lobe	Bronchoalveolar Lavage (BAL)	74	Negative		Negative		No AFB isolated
AFB0445.1	2022-08-19	Fluid Pleural, Right	Fluid, Body	>89	Negative		Negative		No AFB isolated
AFB0446.1	2019-01-04	Skin	Tissue	41	Negative		Negative		No AFB isolated
AFB0446.2	2019-05-02	Skin	Tissue	41	Negative		Negative		No AFB isolated
AFB0446.3	2019-07-02	Skin	Tissue	41	Negative		Negative		No AFB isolated
AFB0447.1	2023-12-20	Trachea	Sputum	81	Negative		Negative		No AFB isolated
AFB0447.2	2023-12-21	Trachea	Sputum	81	Negative		Negative		No AFB isolated
AFB0447.3	2023-12-21	Lung, Left Lower Lobe	Bronchoalveolar Lavage (BAL)	81	Negative		Negative		No AFB isolated
AFB0447.4	2023-12-22	Trachea	Sputum	81	Negative		Negative		No AFB isolated
AFB0447.5	2024-01-02	Fluid Pleural, Left	Fluid, Body	81	Negative		Negative		No AFB isolated
AFB0447.6	2024-01-11	Fluid Pleural, Left	Fluid, Body	81	Negative		Negative		No AFB isolated
AFB0447.7	2024-01-11	Lung, Right Upper Lobe	Bronchoalveolar Lavage (BAL)	81	Negative		Negative		No AFB isolated
AFB0448.1	2023-10-20	Lung, Right Middle Lobe	Bronchoalveolar Lavage (BAL)	60	Negative		Negative		No AFB isolated
AFB0449.1	2022-01-25	Lung, Right Lower Lobe	Bronchoalveolar Lavage (BAL)	72	Negative		Negative		No AFB isolated
AFB0336.1	2023-04-17	Lung, Left Upper Lobe	Bronchoalveolar Lavage (BAL)	60	Negative		Negative		No AFB isolated
AFB0336.2	2023-05-22	Lung, Right Middle Lobe	Bronchoalveolar Lavage (BAL)	60	Negative		Negative		No AFB isolated
AFB0336.3	2023-08-25	CSF (Specify)	Cerebrospinal Fluid (CSF)	60	Negative		Negative		No AFB isolated
AFB0336.4	2024-11-04	Lung, Right Lower Lobe	Bronchoalveolar Lavage (BAL)	61	Negative		Negative		No AFB isolated
AFB0450.1	2023-10-24	Lung, Right Lower Lobe	Bronchoalveolar Lavage (BAL)	76	Negative		Negative		No AFB isolated
AFB0451.1	2020-06-11	CSF (Specify)	Cerebrospinal Fluid (CSF)	75	Negative		Negative		No AFB isolated
AFB0451.2	2020-10-02	CSF (Specify)	Cerebrospinal Fluid (CSF)	75	Negative		Negative		No AFB isolated
AFB0452.1	2023-08-29	Skin	Tissue	50	Negative		Negative		No AFB isolated
AFB0453.1	2018-03-19	Other (Specify)	Tissue	16	Negative		Negative		No AFB isolated
AFB0453.2	2018-03-19	Catheter Tip, (Specify)	Catheter Tip	16	Negative		Negative		No AFB isolated
AFB0454.1	2024-10-25	Breast, Right	Swab	63	Negative		Negative		No AFB isolated
AFB0454.2	2024-10-25	Breast, Right	Tissue	63	Negative		Negative		No AFB isolated
AFB0455.1	2021-11-29	Fluid Pleural, Left	Fluid, Body	>89	Negative		Negative		No AFB isolated
AFB0456.1	2023-08-23	Lung, Right Middle Lobe	Bronchoalveolar Lavage (BAL)	78	Negative		Negative		No AFB isolated
AFB0062.3	2021-01-14	Other (Specify)	Sputum	73	Negative		Negative		No AFB isolated
AFB0062.5	2021-05-21	Other (Specify)	Sputum	73	Negative		Negative		No AFB isolated
AFB0062.8	2021-09-30	Other (Specify)	Sputum	73	Negative		Negative		No AFB isolated
AFB0062.9	2021-10-01	Other (Specify)	Sputum	73	Negative		Negative		No AFB isolated
AFB0062.10	2021-09-29	Other (Specify)	Sputum	73	Negative		Negative		No AFB isolated
AFB0062.11	2022-05-16	Trachea	Sputum	74	Negative		Negative		No AFB isolated
AFB0062.14	2022-11-19	Other (Specify)	Sputum	74	Negative		Negative		No AFB isolated
AFB0457.1	2021-01-19	CSF (Specify)	Cerebrospinal Fluid (CSF)	74	Negative		Negative		No AFB isolated
AFB0458.1	2018-05-10	Other (Specify)	Catheter Tip	50	Negative		Negative		No AFB isolated
AFB0459.1	2020-03-04	Bladder	Washings	80	Negative		Negative		No AFB isolated
AFB0460.1	2018-01-16	Lung, Left Upper Lobe	Tissue	73	Negative		Negative		No AFB isolated
AFB0460.2	2018-01-16	Lung, Left Lower Lobe	Bronchoalveolar Lavage (BAL)	73	Negative		Negative		No AFB isolated
AFB0460.3	2018-01-26	Lung, Left Lower Lobe	Tissue	73	Negative		Negative		No AFB isolated
AFB0461.1	2018-11-07	Lung, Left Upper Lobe	Bronchoalveolar Lavage (BAL)	53	Negative		Negative		No AFB isolated
AFB0462.1	2021-04-12	Other (Specify)	Swab	89	Negative		Negative		No AFB isolated
AFB0462.2	2023-01-09	Skin	Tissue	>89	Negative		Negative		No AFB isolated
AFB0462.3	2023-01-13	Lung, Left Lower Lobe	Bronchoalveolar Lavage (BAL)	>89	Negative		Negative		No AFB isolated
AFB0462.4	2023-05-22	Skin	Tissue	>89	Negative		Negative		No AFB isolated
AFB0462.5	2023-05-23	Lung, Left Upper Lobe	Bronchoalveolar Lavage (BAL)	>89	Negative		Negative		No AFB isolated
AFB0463.1	2023-12-11	Soft Tissue	Swab	71	Negative		Negative		No AFB isolated
AFB0464.1	2025-01-28	Fluid Pleural, Left	Fluid, Body	60	Negative		Negative		No AFB isolated
AFB0464.2	2025-01-28	Fluid Pleural, Right	Fluid, Body	60	Negative		Negative		No AFB isolated
AFB0464.3	2025-02-03	Fluid, Peritoneal	Fluid, Body	60	Negative		Negative		No AFB isolated
AFB0465.1	2021-03-16	Other (Specify)	Sputum	>89	Negative		Negative		No AFB isolated
AFB0466.1	2019-03-26	Lung, Right Lower Lobe	Lesion	80	Negative		Negative		No AFB isolated
AFB0467.1	2021-12-15	Fluid Pleural, Right	Fluid, Body	80	Negative		Negative		No AFB isolated
AFB0468.1	2024-09-29	Breast, Left	Swab	73	Negative		Negative		No AFB isolated
AFB0468.2	2024-09-29	Breast, Left	Swab	73	Negative		Negative		No AFB isolated
AFB0468.3	2024-09-29	Breast, Left	Swab	73	Negative		Negative		No AFB isolated
AFB0468.4	2024-09-29	Breast, Left	Swab	73	Negative		Negative		No AFB isolated
AFB0469.1	2021-04-06	Fluid, Peritoneal	Fluid, Body	85	Negative		Negative		No AFB isolated
AFB0470.1	2023-06-26	Lung, Left Lower Lobe	Bronchoalveolar Lavage (BAL)	76	Negative		Negative		No AFB isolated
AFB0470.2	2023-09-18	Lung, Right Upper Lobe	Bronchoalveolar Lavage (BAL)	76	Negative		Negative		No AFB isolated
AFB0471.1	2023-06-09	Other (Specify)	Swab	54	Negative		Negative		No AFB isolated
AFB0471.2	2023-06-09	Other (Specify)	Swab	54	Negative		Negative		No AFB isolated
AFB0472.1	2023-02-02	Lung, Right Upper Lobe	Bronchoalveolar Lavage (BAL)	41	Negative		Negative		No AFB isolated
AFB0473.1	2024-02-16	Fluid Pleural, Right	Fluid, Body	57	Negative		Negative		No AFB isolated
AFB0473.2	2024-04-24	Fluid Pleural, Right	Fluid, Body	57	Negative		Negative		No AFB isolated
AFB0473.3	2024-04-24	Pleura	Tissue	57	Negative		Negative		No AFB isolated
AFB0474.1	2020-08-05	Bone	Bone	35	Negative		Negative		No AFB isolated
AFB0474.2	2020-08-05	Bone	Bone	35	Negative		Negative		No AFB isolated
AFB0475.1	2021-08-29	Other (Specify)	Swab	66	Negative		Negative		No AFB isolated
AFB0476.1	2018-08-02	Lung, Left Lower Lobe	Bronchoalveolar Lavage (BAL)	81	Negative		Negative		No AFB isolated
AFB0477.1	2019-10-03	CSF (Specify)	Cerebrospinal Fluid (CSF)	60	Negative		Negative		No AFB isolated
AFB0478.1	2024-05-20	Lung, Right Lower Lobe	Bronchoalveolar Lavage (BAL)	60	Negative		Negative		No AFB isolated
AFB0479.1	2018-03-22	Lung, Left Upper Lobe	Bronchoalveolar Lavage (BAL)	65	Negative		Negative		No AFB isolated
AFB0479.2	2018-11-07	Lung, Right Lower Lobe	Bronchoalveolar Lavage (BAL)	66	Negative		Negative		No AFB isolated
AFB0480.1	2025-01-13	Fluid Pleural, Left	Fluid, Body	89	Negative		Negative		No AFB isolated
AFB0480.2	2025-01-13	Fluid Pleural, Right	Fluid, Body	89	Negative		Negative		No AFB isolated
AFB0481.1	2022-06-21	Lung, Left Lower Lobe	Bronchoalveolar Lavage (BAL)	17	Negative		Negative		No AFB isolated
AFB0481.2	2022-06-29	CSF (Specify)	Cerebrospinal Fluid (CSF)	17	Negative		Negative		No AFB isolated
AFB0481.3	2022-07-07	Lung	Tissue	17	Negative		Negative		No AFB isolated
AFB0482.1	2023-06-20	Leg, Left	Tissue	67	Negative		Negative		No AFB isolated
AFB0483.1	2023-02-07	Lung, Right Middle Lobe	Bronchoalveolar Lavage (BAL)	70	Negative		Negative		No AFB isolated
AFB0483.2	2023-02-08	Nasal Cavity	Swab	70	Negative		Negative		No AFB isolated
AFB0483.3	2023-02-14	Hand, Left	Tissue	70	Negative		Negative		No AFB isolated
AFB0483.4	2023-03-07	Other (Specify)	Other (Specify)	70	Negative		Negative		No AFB isolated
AFB0484.1	2024-08-29	Lung, Left Upper Lobe	Bronchoalveolar Lavage (BAL)	83	Negative		Negative		No AFB isolated
AFB0485.1	2021-07-26	CSF (Specify)	Cerebrospinal Fluid (CSF)	36	Negative		Negative		No AFB isolated
AFB0485.2	2024-03-26	Lung, Right Upper Lobe	Bronchoalveolar Lavage (BAL)	38	Negative		Negative		No AFB isolated
AFB0485.3	2024-03-26	Lung, Right Lower Lobe	Bronchoalveolar Lavage (BAL)	38	Negative		Negative		No AFB isolated
AFB0485.4	2024-11-01	Lung, Right Lower Lobe	Bronchoalveolar Lavage (BAL)	39	Negative		Negative		No AFB isolated
AFB0486.1	2024-02-27	Fluid, Peritoneal	Fluid, Body	54	Negative		Negative		No AFB isolated
AFB0486.2	2024-03-03	Fluid Pleural, Left	Fluid, Body	54	Negative		Negative		No AFB isolated
AFB0486.3	2024-03-06	CSF (Specify)	Cerebrospinal Fluid (CSF)	54	Negative		Negative		No AFB isolated
AFB0487.1	2023-05-22	Lung	Sputum	65	Negative		Negative		No AFB isolated
AFB0488.1	2020-02-05	Abdomen	Fluid, Body	76	Negative		Negative		No AFB isolated
AFB0489.1	2017-12-03	Lung, Right Lower Lobe	Bronchoalveolar Lavage (BAL)	>89	Negative		Negative		No AFB isolated
AFB0490.1	2021-01-09	Other (Specify)	Sputum	84	Negative		Negative		No AFB isolated
AFB0490.2	2021-01-09	Other (Specify)	Sputum	84	Negative		Negative		No AFB isolated
AFB0490.3	2021-01-10	Other (Specify)	Sputum	84	Negative		Negative		No AFB isolated
AFB0491.1	2022-02-11	Lung, Left Upper Lobe	Bronchoalveolar Lavage (BAL)	48	Negative		Negative		No AFB isolated
AFB0492.1	2019-05-23	Lung, Left Lower Lobe	Bronchoalveolar Lavage (BAL)	51	Negative		Negative		No AFB isolated
AFB0493.1	2020-06-16	Lung, Left Upper Lobe	Bronchoalveolar Lavage (BAL)	69	Negative		Negative		No AFB isolated
AFB0493.2	2020-06-29	Lung, Right Lower Lobe	Bronchoalveolar Lavage (BAL)	69	Negative		Negative		No AFB isolated
AFB0493.3	2020-07-07	Lung, Left Lower Lobe	Bronchoalveolar Lavage (BAL)	70	Negative		Negative		No AFB isolated
AFB0493.4	2020-08-07	Lung, Right Lower Lobe	Bronchoalveolar Lavage (BAL)	70	Negative		Negative		No AFB isolated
AFB0494.1	2018-03-15	Lung, Right Lower Lobe	Bronchoalveolar Lavage (BAL)	85	Negative		Negative		No AFB isolated
AFB0495.1	2018-03-01	Lung, Left Lower Lobe	Bronchoalveolar Lavage (BAL)	74	Negative		Negative		No AFB isolated
AFB0496.1	2021-07-19	Lung, Left Upper Lobe	Bronchoalveolar Lavage (BAL)	79	Negative		Negative		No AFB isolated
AFB0497.1	2021-12-17	CSF (Specify)	Cerebrospinal Fluid (CSF)	72	Negative		Negative		No AFB isolated
AFB0233.1	2019-08-29	Lung, Right Lower Lobe	Bronchoalveolar Lavage (BAL)	66	Negative		Negative		No AFB isolated
AFB0233.2	2020-05-28	Lung	Tissue	67	Negative		Negative		No AFB isolated
AFB0233.3	2023-01-18	Lung, Right Middle Lobe	Bronchoalveolar Lavage (BAL)	70	Negative		Negative		No AFB isolated
AFB0233.5	2023-05-06	Other (Specify)	Sputum	70	Negative		Negative		No AFB isolated
AFB0233.6	2023-05-08	Other (Specify)	Sputum	70	Negative		Negative		No AFB isolated
AFB0233.7	2023-05-10	Other (Specify)	Sputum	70	Negative		Negative		No AFB isolated
AFB0498.1	2019-06-17	Urine, Catheterized	Urine	56	Negative		Negative		No AFB isolated
AFB0014.2	2018-08-07	Lung, Right Middle Lobe	Bronchoalveolar Lavage (BAL)	56	Negative		Negative		No AFB isolated
AFB0499.1	2021-06-24	Lung, Right Middle Lobe	Bronchoalveolar Lavage (BAL)	61	Negative		Negative		No AFB isolated
AFB0499.2	2022-06-28	Trachea	Sputum	62	Negative		Negative		No AFB isolated
AFB0499.3	2022-06-29	Lung, Left Upper Lobe	Bronchoalveolar Lavage (BAL)	62	Negative		Negative		No AFB isolated
AFB0500.1	2023-05-22	Other (Specify)	Swab	64	Negative		Negative		No AFB isolated
AFB0500.2	2023-05-22	Other (Specify)	Swab	64	Negative		Negative		No AFB isolated
AFB0500.3	2023-05-22	Other (Specify)	Swab	64	Negative		Negative		No AFB isolated
AFB0500.4	2023-05-22	Other (Specify)	Swab	64	Negative		Negative		No AFB isolated
AFB0500.5	2023-07-18	Other (Specify)	Swab	64	Negative		Negative		No AFB isolated
AFB0500.6	2023-07-18	Other (Specify)	Swab	64	Negative		Negative		No AFB isolated
AFB0500.7	2023-07-18	Other (Specify)	Swab	64	Negative		Negative		No AFB isolated
AFB0500.8	2023-08-25	Other (Specify)	Swab	64	Negative		Negative		No AFB isolated
AFB0500.9	2023-08-25	Other (Specify)	Swab	64	Negative		Negative		No AFB isolated
AFB0500.10	2023-08-25	Other (Specify)	Swab	64	Negative		Negative		No AFB isolated
AFB0500.11	2023-08-25	Soft Tissue	Tissue	64	Negative		Negative		No AFB isolated
AFB0500.12	2023-08-25	Soft Tissue	Tissue	64	Negative		Negative		No AFB isolated
AFB0500.13	2023-08-25	Other (Specify)	Swab	64	Negative		Negative		No AFB isolated
AFB0501.1	2019-02-06	Other (Specify)	Swab	79	Negative		Negative		No AFB isolated
AFB0502.1	2020-02-25	Lung, Right Upper Lobe	Bronchoalveolar Lavage (BAL)	64	Negative		Negative		No AFB isolated
AFB0503.1	2025-04-03	Lung, Left Lower Lobe	Bronchoalveolar Lavage (BAL)	70	Negative		Negative		No AFB isolated
AFB0504.1	2024-07-02	Lung, Left Upper Lobe	Bronchoalveolar Lavage (BAL)	69	Negative		Negative		No AFB isolated
AFB0505.1	2022-12-15	Lung, Right Lower Lobe	Bronchoalveolar Lavage (BAL)	50	Negative		Negative		No AFB isolated
AFB0506.1	2023-10-09	Lung	Aspirate	56	Negative		Negative		No AFB isolated
AFB0507.1	2018-03-14	Knee, Right	Swab	33	Negative		Negative		No AFB isolated
AFB0507.2	2022-06-08	Soft Tissue	Swab	37	Negative		Negative		No AFB isolated
AFB0507.3	2022-06-08	Soft Tissue	Swab	37	Negative		Negative		No AFB isolated
AFB0507.4	2022-06-15	Soft Tissue	Swab	37	Negative		Negative		No AFB isolated
AFB0507.5	2022-06-15	Soft Tissue	Swab	37	Negative		Negative		No AFB isolated
AFB0508.1	2023-11-17	Soft Tissue	Fluid, Body	68	Negative		Negative		No AFB isolated
AFB0509.1	2018-01-22	Lung, Left Lower Lobe	Bronchoalveolar Lavage (BAL)	60	Negative		Negative		No AFB isolated
AFB0509.2	2018-01-31	Lung, Left Lower Lobe	Bronchoalveolar Lavage (BAL)	60	Negative		Negative		No AFB isolated
AFB0509.3	2018-02-08	Lung, Left Lower Lobe	Bronchoalveolar Lavage (BAL)	60	Negative		Negative		No AFB isolated
AFB0509.4	2018-02-17	Lung, Left Lower Lobe	Bronchoalveolar Lavage (BAL)	60	Negative		Negative		No AFB isolated
AFB0509.5	2020-03-16	Lung, Right Lower Lobe	Bronchoalveolar Lavage (BAL)	62	Negative		Negative		No AFB isolated
AFB0510.1	2023-06-26	CSF (Specify)	Cerebrospinal Fluid (CSF)	84	Negative		Negative		No AFB isolated
AFB0511.1	2021-08-09	Lung, Right Upper Lobe	Bronchoalveolar Lavage (BAL)	71	Negative		Negative		No AFB isolated
AFB0512.1	2018-02-28	Bone	Bone	74	Negative		Negative		No AFB isolated
AFB0512.2	2018-06-22	Other (Specify)	Bone	74	Negative		Negative		No AFB isolated
AFB0512.3	2018-06-29	Bone	Bone	74	Negative		Negative		No AFB isolated
AFB0512.4	2020-01-27	Bone	Tissue	76	Negative		Negative		No AFB isolated
AFB0512.5	2020-01-27	Bone	Tissue	76	Negative		Negative		No AFB isolated
AFB0513.1	2022-03-17	Lung, Right Upper Lobe	Bronchoalveolar Lavage (BAL)	56	Negative		Negative		No AFB isolated
AFB0063.2	2019-11-11	Lung	Sputum	61	Negative		Negative		No AFB isolated
AFB0063.4	2019-11-13	Lung, Left Lower Lobe	Sputum	61	Negative		Negative		No AFB isolated
AFB0063.5	2019-11-14	Lung, Right Lower Lobe	Bronchoalveolar Lavage (BAL)	61	Negative		Negative		No AFB isolated
AFB0514.1	2018-08-16	Fluid, Pleural (Specify Left or Right)	Fluid, Body	85	Negative		Negative		No AFB isolated
AFB0515.1	2021-10-11	Lung, Right Lower Lobe	Bronchoalveolar Lavage (BAL)	57	Negative		Negative		No AFB isolated
AFB0515.2	2021-12-20	Lung, Right Lower Lobe	Bronchoalveolar Lavage (BAL)	57	Negative		Negative		No AFB isolated
AFB0515.3	2022-01-21	Lung	Sputum	57	Negative		Negative		No AFB isolated
AFB0515.4	2022-01-21	Lung, Right Lower Lobe	Bronchoalveolar Lavage (BAL)	57	Negative		Negative		No AFB isolated
AFB0515.5	2022-06-22	Lung	Sputum	57	Negative		Negative		No AFB isolated
AFB0516.1	2024-11-05	CSF (Specify)	Cerebrospinal Fluid (CSF)	65	Negative		Negative		No AFB isolated
AFB0516.2	2024-11-14	Lung, Left Lower Lobe	Bronchoalveolar Lavage (BAL)	65	Negative		Negative		No AFB isolated
AFB0517.1	2018-03-01	Lung, Left Lower Lobe	Bronchoalveolar Lavage (BAL)	75	Negative		Negative		No AFB isolated
AFB0517.2	2021-01-08	Fluid, Pleural (Specify Left or Right)	Fluid, Body	77	Negative		Negative		No AFB isolated
AFB0518.1	2023-05-09	Skin	Tissue	72	Negative		Negative		No AFB isolated
AFB0519.1	2018-03-28	Lung, Right Upper Lobe	Bronchoalveolar Lavage (BAL)	70	Negative		Negative		No AFB isolated
AFB0519.2	2018-04-04	Lung, Right Middle Lobe	Bronchoalveolar Lavage (BAL)	70	Negative		Negative		No AFB isolated
AFB0103.1	2019-06-24	Trachea	Sputum	63	Negative		Negative		No AFB isolated
AFB0103.2	2019-06-27	Lung, Right Middle Lobe	Bronchoalveolar Lavage (BAL)	63	Negative		Negative		No AFB isolated
AFB0103.3	2020-12-25	Trachea	Sputum	64	Negative		Negative		No AFB isolated
AFB0103.5	2021-01-27	Lung	Sputum	64	Negative		Negative		No AFB isolated
AFB0103.6	2021-01-28	Lung	Sputum	64	Negative		Negative		No AFB isolated
AFB0103.7	2021-01-29	Lung	Sputum	64	Negative		Negative		No AFB isolated
AFB0103.9	2021-08-02	Lung	Sputum	65	Negative		Negative		No AFB isolated
AFB0103.11	2022-02-16	Lung	Sputum	65	Negative		Negative		No AFB isolated
AFB0103.12	2022-02-16	Lung	Sputum	65	Negative		Negative		No AFB isolated
AFB0103.13	2022-02-19	Lung	Sputum	66	Negative		Negative		No AFB isolated
AFB0103.14	2022-06-06	Lung	Sputum	66	Negative		Negative		No AFB isolated
AFB0103.15	2022-06-06	Lung	Sputum	66	Negative		Negative		No AFB isolated
AFB0103.16	2022-09-20	Lung	Sputum	66	Negative		Negative		No AFB isolated
AFB0103.17	2022-09-23	Lung	Sputum	66	Negative		Negative		No AFB isolated
AFB0103.18	2022-09-26	Lung	Sputum	66	Negative		Negative		No AFB isolated
AFB0103.19	2023-06-04	Lung	Sputum	67	Negative		Negative		No AFB isolated
AFB0103.20	2023-06-05	Lung	Sputum	67	Negative		Negative		No AFB isolated
AFB0103.21	2024-05-26	Lung	Sputum	68	Negative		Negative		No AFB isolated
AFB0103.22	2024-09-14	Lung	Sputum	68	Negative		Negative		No AFB isolated
AFB0103.23	2024-09-15	Lung	Sputum	68	Negative		Negative		No AFB isolated
AFB0103.25	2024-12-17	Lung, Left Lower Lobe	Bronchoalveolar Lavage (BAL)	68	Negative		Negative		No AFB isolated
AFB0103.26	2024-12-17	Lung, Right Middle Lobe	Bronchoalveolar Lavage (BAL)	68	Negative		Negative		No AFB isolated
AFB0103.27	2025-02-05	Lung, Right Lower Lobe	Aspirate	68	Negative		Negative		No AFB isolated
AFB0103.28	2025-02-05	Lung, Right Middle Lobe	Bronchoalveolar Lavage (BAL)	68	Negative		Negative		No AFB isolated
AFB0520.1	2018-04-16	Lung, Right Upper Lobe	Bronchoalveolar Lavage (BAL)	63	Negative		Negative		No AFB isolated
AFB0521.1	2023-03-08	Fluid Pleural, Right	Fluid, Body	84	Negative		Negative		No AFB isolated
AFB0521.2	2023-03-09	Lung, Right Upper Lobe	Bronchoalveolar Lavage (BAL)	84	Negative		Negative		No AFB isolated
AFB0522.1	2019-11-01	CSF (Specify)	Cerebrospinal Fluid (CSF)	63	Negative		Negative		No AFB isolated
AFB0523.1	2019-09-17	Fluid, Peritoneal	Fluid, Body	65	Negative		Negative		No AFB isolated
AFB0524.1	2019-05-23	Other (Specify)	Swab	49	Negative		Negative		No AFB isolated
AFB0525.1	2020-12-24	Lung, Right Upper Lobe	Bronchoalveolar Lavage (BAL)	63	Negative		Negative		No AFB isolated
AFB0526.1	2018-04-02	Lung, Left Upper Lobe	Bronchoalveolar Lavage (BAL)	67	Negative		Negative		No AFB isolated
AFB0527.1	2022-06-20	Lung, Left Lower Lobe	Bronchoalveolar Lavage (BAL)	>89	Negative		Negative		No AFB isolated
AFB0528.1	2019-03-15	Pelvic	Bone	82	Negative		Negative		No AFB isolated
AFB0528.2	2019-11-15	Soft Tissue	Tissue	83	Negative		Negative		No AFB isolated
AFB0528.3	2019-11-19	Bone	Tissue	83	Negative		Negative		No AFB isolated
AFB0528.4	2020-03-11	Other (Specify)	Swab	83	Negative		Negative		No AFB isolated
AFB0528.5	2020-03-11	Other (Specify)	Swab	83	Negative		Negative		No AFB isolated
AFB0528.6	2020-03-11	Soft Tissue	Tissue	83	Negative		Negative		No AFB isolated
AFB0529.1	2025-02-28	Lung, Right Upper Lobe	Bronchoalveolar Lavage (BAL)	50	Negative		Negative		No AFB isolated
AFB0530.1	2023-10-09	Lung, Left Upper Lobe	Bronchoalveolar Lavage (BAL)	43	Negative		Negative		No AFB isolated
AFB0530.2	2023-10-09	Lung, Right Middle Lobe	Bronchoalveolar Lavage (BAL)	43	Negative		Negative		No AFB isolated
AFB0531.1	2018-12-24	Fluid, Pleural (Specify Left or Right)	Fluid, Body	55	Negative		Negative		No AFB isolated
AFB0531.2	2018-12-24	Lung, Right Lower Lobe	Bronchoalveolar Lavage (BAL)	55	Negative		Negative		No AFB isolated
AFB0531.3	2018-12-26	Bronchus	Bronchoalveolar Lavage (BAL)	55	Negative		Negative		No AFB isolated
AFB0532.1	2022-06-21	Fluid Pleural, Right	Fluid, Body	58	Negative		Negative		No AFB isolated
AFB0532.2	2022-08-04	Fluid Pleural, Right	Fluid, Body	58	Negative		Negative		No AFB isolated
AFB0532.3	2022-11-25	Lung, Left Lower Lobe	Bronchoalveolar Lavage (BAL)	58	Negative		Negative		No AFB isolated
AFB0533.1	2022-12-19	Fluid, Peritoneal	Fluid, Body	74	Negative		Negative		No AFB isolated
AFB0534.1	2023-07-28	Lung, Right Middle Lobe	Bronchoalveolar Lavage (BAL)	76	Negative		Negative		No AFB isolated
AFB0535.1	2025-03-30	Trachea	Sputum	69	Negative		Negative		No AFB isolated
AFB0535.2	2025-03-30	Trachea	Sputum	69	Negative		Negative		No AFB isolated
AFB0535.3	2025-03-30	Trachea	Sputum	69	Negative		Negative		No AFB isolated
AFB0535.4	2025-03-31	Fluid Pleural, Right	Fluid, Body	69	Negative		Negative		No AFB isolated
AFB0535.5	2025-03-31	Lung, Right Lower Lobe	Bronchoalveolar Lavage (BAL)	69	Negative		Negative		No AFB isolated
AFB0536.1	2018-06-18	Lung, Left Lower Lobe	Bronchoalveolar Lavage (BAL)	63	Negative		Negative		No AFB isolated
AFB0536.2	2020-12-31	Lung, Left Upper Lobe	Bronchoalveolar Lavage (BAL)	66	Negative		Negative		No AFB isolated
AFB0536.3	2020-12-31	Lung, Right Upper Lobe	Bronchoalveolar Lavage (BAL)	66	Negative		Negative		No AFB isolated
AFB0536.4	2021-08-04	Fluid, Pleural (Specify Left or Right)	Fluid, Body	67	Negative		Negative		No AFB isolated
AFB0537.1	2020-10-08	Other (Specify)	Sputum	35	Negative		Negative		No AFB isolated
AFB0537.2	2020-10-11	Other (Specify)	Sputum	35	Negative		Negative		No AFB isolated
AFB0537.3	2020-10-12	Other (Specify)	Sputum	35	Negative		Negative		No AFB isolated
AFB0537.4	2020-10-13	Lymph Node	Tissue	35	Negative		Negative		No AFB isolated
AFB0538.1	2023-12-14	Bronchus	Sputum	87	Negative		Negative		No AFB isolated
AFB0538.2	2023-12-15	Bronchus	Sputum	87	Negative		Negative		No AFB isolated
AFB0538.3	2023-12-16	Bronchus	Sputum	87	Negative		Negative		No AFB isolated
AFB0538.4	2024-01-16	Lung, Right Upper Lobe	Bronchoalveolar Lavage (BAL)	87	Negative		Negative		No AFB isolated
AFB0539.1	2022-12-28	Fluid Pleural, Left	Fluid, Body	80	Negative		Negative		No AFB isolated
AFB0539.2	2023-02-08	Fluid Pleural, Right	Fluid, Body	80	Negative		Negative		No AFB isolated
AFB0540.1	2024-06-25	Lung, Right Lower Lobe	Bronchoalveolar Lavage (BAL)	69	Negative		Negative		No AFB isolated
AFB0541.1	2023-04-24	Fluid Pleural, Left	Fluid, Body	66	Negative		Negative		No AFB isolated
AFB0541.2	2023-05-31	Fluid Pleural, Right	Fluid, Body	66	Negative		Negative		No AFB isolated
AFB0542.1	2022-11-11	Soft Tissue	Swab	61	Negative		Negative		No AFB isolated
AFB0542.2	2023-03-27	Other (Specify)	Swab	62	Negative		Negative		No AFB isolated
AFB0542.3	2023-03-27	Other (Specify)	Swab	62	Negative		Negative		No AFB isolated
AFB0542.4	2023-06-28	Other (Specify)	Swab	62	Negative		Negative		No AFB isolated
AFB0542.5	2023-06-28	Other (Specify)	Swab	62	Negative		Negative		No AFB isolated
AFB0542.6	2023-06-28	Other (Specify)	Swab	62	Negative		Negative		No AFB isolated
AFB0542.7	2023-08-15	Soft Tissue	Swab	62	Negative		Negative		No AFB isolated
AFB0542.8	2023-08-15	Soft Tissue	Swab	62	Negative		Negative		No AFB isolated
AFB0542.9	2023-08-15	Soft Tissue	Swab	62	Negative		Negative		No AFB isolated
AFB0542.10	2023-08-15	Soft Tissue	Swab	62	Negative		Negative		No AFB isolated
AFB0542.11	2023-10-27	Other (Specify)	Swab	62	Negative		Negative		No AFB isolated
AFB0542.12	2023-10-27	Other (Specify)	Swab	62	Negative		Negative		No AFB isolated
AFB0542.13	2023-10-27	Other (Specify)	Swab	62	Negative		Negative		No AFB isolated
AFB0542.14	2024-02-20	Fluid Pleural, Right	Fluid, Body	63	Negative		Negative		No AFB isolated
AFB0543.1	2023-09-11	Lung, Right Middle Lobe	Bronchoalveolar Lavage (BAL)	59	Negative		Negative		No AFB isolated
AFB0544.1	2021-03-11	Fluid, Peritoneal	Fluid, Body	74	Negative		Negative		No AFB isolated
AFB0545.1	2021-06-09	Lung, Right Lower Lobe	Bronchoalveolar Lavage (BAL)	67	Negative		Negative		No AFB isolated
AFB0545.2	2024-05-18	Lung, Right Lower Lobe	Bronchoalveolar Lavage (BAL)	70	Negative		Negative		No AFB isolated
AFB0546.1	2024-04-03	Lung, Right Middle Lobe	Bronchoalveolar Lavage (BAL)	78	Negative		Negative		No AFB isolated
AFB0546.2	2024-04-03	Lung, Right Lower Lobe	Bronchoalveolar Lavage (BAL)	78	Negative		Negative		No AFB isolated
AFB0100.1	2019-10-24	Lung, Left Upper Lobe	Bronchoalveolar Lavage (BAL)	60	Negative		Negative		No AFB isolated
AFB0100.2	2020-05-12	Lung, Left Lower Lobe	Bronchoalveolar Lavage (BAL)	61	Negative		Negative		No AFB isolated
AFB0100.8	2021-05-04	Other (Specify)	Sputum	62	Negative		Negative		No AFB isolated
AFB0100.9	2021-05-09	Other (Specify)	Sputum	62	Negative		Negative		No AFB isolated
AFB0100.12	2021-08-12	Other (Specify)	Sputum	62	Negative		Negative		No AFB isolated
AFB0100.14	2022-02-28	Other (Specify)	Sputum	63	Negative		Negative		No AFB isolated
AFB0100.15	2022-03-01	Other (Specify)	Sputum	63	Negative		Negative		No AFB isolated
AFB0100.16	2022-03-01	Other (Specify)	Sputum	63	Negative		Negative		No AFB isolated
AFB0100.17	2022-04-12	Fluid Pleural, Left	Fluid, Body	63	Negative		Negative		No AFB isolated
AFB0100.18	2022-04-12	Fluid Pleural, Left	Fluid, Body	63	Negative		Negative		No AFB isolated
AFB0547.1	2019-03-28	Lung, Right Upper Lobe	Bronchoalveolar Lavage (BAL)	71	Negative		Negative		No AFB isolated
AFB0548.1	2020-12-07	Lung, Right Upper Lobe	Bronchoalveolar Lavage (BAL)	63	Negative		Negative		No AFB isolated
AFB0549.1	2018-02-19	Fluid, Synovial	Aspirate	72	Negative		Negative		No AFB isolated
AFB0550.1	2022-02-09	Lung, Right Lower Lobe	Bronchoalveolar Lavage (BAL)	79	Negative		Negative		No AFB isolated
AFB0550.2	2023-03-08	Lung, Left Upper Lobe	Bronchoalveolar Lavage (BAL)	80	Negative		Negative		No AFB isolated
AFB0550.3	2023-04-17	Lung, Left Lower Lobe	Bronchoalveolar Lavage (BAL)	80	Negative		Negative		No AFB isolated
AFB0551.1	2020-09-01	Lung, Left Lower Lobe	Bronchoalveolar Lavage (BAL)	46	Negative		Negative		No AFB isolated
AFB0551.2	2020-09-01	Fluid, Peritoneal	Fluid, Body	46	Negative		Negative		No AFB isolated
AFB0552.1	2020-03-04	Lung, Right Lower Lobe	Bronchoalveolar Lavage (BAL)	66	Negative		Negative		No AFB isolated
AFB0552.2	2020-03-09	Lung, Right Lower Lobe	Bronchoalveolar Lavage (BAL)	66	Negative		Negative		No AFB isolated
AFB0552.3	2021-10-13	Lung, Right Upper Lobe	Bronchoalveolar Lavage (BAL)	67	Negative		Negative		No AFB isolated
AFB0552.4	2024-06-06	Lung, Left Upper Lobe	Bronchoalveolar Lavage (BAL)	70	Negative		Negative		No AFB isolated
AFB0552.5	2024-06-13	Lung, Left Upper Lobe	Bronchoalveolar Lavage (BAL)	70	Negative		Negative		No AFB isolated
AFB0553.1	2021-12-14	Lung, Right Middle Lobe	Bronchoalveolar Lavage (BAL)	67	Negative		Negative		No AFB isolated
AFB0554.1	2019-12-04	Other (Specify)	Aspirate	74	Negative		Negative		No AFB isolated
AFB0554.2	2019-12-04	Other (Specify)	Aspirate	74	Negative		Negative		No AFB isolated
AFB0555.1	2022-12-27	Lung, Left Upper Lobe	Bronchoalveolar Lavage (BAL)	80	Negative		Negative		No AFB isolated
AFB0556.1	2024-11-22	Lung, Right Lower Lobe	Bronchoalveolar Lavage (BAL)	83	Negative		Negative		No AFB isolated
AFB0557.1	2019-04-03	Lung, Right Upper Lobe	Bronchoalveolar Lavage (BAL)	82	Negative		Negative		No AFB isolated
AFB0558.1	2023-06-26	Lung, Right Lower Lobe	Bronchoalveolar Lavage (BAL)	85	Negative		Negative		No AFB isolated
AFB0558.2	2023-10-24	Lung, Right Upper Lobe	Bronchoalveolar Lavage (BAL)	85	Negative		Negative		No AFB isolated
AFB0559.1	2022-07-26	Lung, Left Lower Lobe	Bronchoalveolar Lavage (BAL)	69	Negative		Negative		No AFB isolated
AFB0560.1	2020-11-30	CSF (Specify)	Cerebrospinal Fluid (CSF)	66	Negative		Negative		No AFB isolated
AFB0561.1	2024-09-26	Lung, Right Middle Lobe	Bronchoalveolar Lavage (BAL)	73	Negative		Negative		No AFB isolated
AFB0562.1	2020-12-07	Fluid, Pleural (Specify Left or Right)	Fluid, Body	84	Negative		Negative		No AFB isolated
AFB0562.2	2020-12-11	Fluid, Pleural (Specify Left or Right)	Fluid, Body	84	Negative		Negative		No AFB isolated
AFB0562.3	2020-12-11	Trachea	Sputum	84	Negative		Negative		No AFB isolated
AFB0562.4	2020-12-13	Trachea	Sputum	84	Negative		Negative		No AFB isolated
AFB0562.5	2020-12-14	Trachea	Sputum	84	Negative		Negative		No AFB isolated
AFB0562.6	2021-09-23	Fluid Pleural, Left	Fluid, Body	85	Negative		Negative		No AFB isolated
AFB0562.7	2021-09-23	Lung	Sputum	85	Negative		Negative		No AFB isolated
AFB0562.8	2021-09-24	Lung	Sputum	85	Negative		Negative		No AFB isolated
AFB0562.9	2021-09-25	Other (Specify)	Sputum	85	Negative		Negative		No AFB isolated
AFB0562.10	2021-12-03	Pleura	Tissue	85	Negative		Negative		No AFB isolated
AFB0562.11	2021-12-03	Fluid Pleural, Left	Fluid, Body	85	Negative		Negative		No AFB isolated
AFB0563.1	2023-10-10	Lung, Left Upper Lobe	Bronchoalveolar Lavage (BAL)	59	Negative		Negative		No AFB isolated
AFB0564.1	2021-01-02	Fluid, Pleural (Specify Left or Right)	Fluid, Body	78	Negative		Negative		No AFB isolated
AFB0564.2	2021-10-25	Fluid Pleural, Right	Fluid, Body	79	Negative		Negative		No AFB isolated
AFB0564.3	2021-10-25	Lung, Left Lower Lobe	Bronchoalveolar Lavage (BAL)	79	Negative		Negative		No AFB isolated
AFB0564.4	2021-11-11	Fluid Pleural, Right	Fluid, Body	79	Negative		Negative		No AFB isolated
AFB0565.1	2019-04-30	Other (Specify)	Swab	69	Negative		Negative		No AFB isolated
AFB0565.2	2019-04-30	Other (Specify)	Catheter Tip	69	Negative		Negative		No AFB isolated
AFB0565.3	2022-06-23	Lung, Left Lower Lobe	Bronchoalveolar Lavage (BAL)	72	Negative		Negative		No AFB isolated
AFB0566.1	2019-09-12	Fluid, Pleural (Specify Left or Right)	Fluid, Body	66	Negative		Negative		No AFB isolated
AFB0567.1	2020-02-28	Bone	Aspirate	70	Negative		Negative		No AFB isolated
AFB0568.1	2018-11-26	CSF (Specify)	Cerebrospinal Fluid (CSF)	78	Negative		Negative		No AFB isolated
AFB0569.1	2025-02-27	Lung, Right Upper Lobe	Bronchoalveolar Lavage (BAL)	71	Negative		Negative		No AFB isolated
AFB0570.1	2021-05-07	Fluid, Pleural (Specify Left or Right)	Fluid, Body	78	Negative		Negative		No AFB isolated
AFB0571.1	2017-12-11	Lung, Right Lower Lobe	Bronchoalveolar Lavage (BAL)	63	Negative		Negative		No AFB isolated
AFB0572.1	2020-03-27	Soft Tissue	Tissue	73	Negative		Negative		No AFB isolated
AFB0573.1	2025-01-23	Fluid Pleural, Right	Fluid, Body	47	Negative		Negative		No AFB isolated
AFB0574.1	2024-01-09	Lung, Right Upper Lobe	Bronchoalveolar Lavage (BAL)	68	Negative		Negative		No AFB isolated
AFB0575.1	2018-03-13	Lung, Left Lower Lobe	Bronchoalveolar Lavage (BAL)	57	Negative		Negative		No AFB isolated
AFB0576.1	2018-01-29	Fluid, Peritoneal	Fluid, Body	54	Negative		Negative		No AFB isolated
AFB0577.1	2021-07-02	Lung, Left Lower Lobe	Bronchoalveolar Lavage (BAL)	40	Negative		Negative		No AFB isolated
AFB0577.2	2023-05-16	Lung, Left Lower Lobe	Bronchoalveolar Lavage (BAL)	42	Negative		Negative		No AFB isolated
AFB0577.3	2023-05-16	Lung, Right Lower Lobe	Bronchoalveolar Lavage (BAL)	42	Negative		Negative		No AFB isolated
AFB0577.4	2025-01-27	Lung, Right Lower Lobe	Bronchoalveolar Lavage (BAL)	44	Negative		Negative		No AFB isolated
AFB0578.1	2022-11-18	Lung, Right Lower Lobe	Bronchoalveolar Lavage (BAL)	69	Negative		Negative		No AFB isolated
AFB0579.1	2020-09-08	Other (Specify)	Swab	82	Negative		Negative		No AFB isolated
AFB0048.2	2019-05-22	Peritoneum	Fluid, Body	61	Negative		Negative		No AFB isolated
AFB0580.1	2019-07-20	Fluid, Pleural (Specify Left or Right)	Fluid, Body	71	Negative		Negative		No AFB isolated
AFB0580.2	2020-02-12	Lung, Right Upper Lobe	Bronchoalveolar Lavage (BAL)	71	Negative		Negative		No AFB isolated
AFB0580.3	2020-08-25	Lung, Right Lower Lobe	Bronchoalveolar Lavage (BAL)	72	Negative		Negative		No AFB isolated
AFB0580.4	2021-10-27	Lung, Left Lower Lobe	Bronchoalveolar Lavage (BAL)	73	Negative		Negative		No AFB isolated
AFB0580.5	2021-10-27	Lung, Right Upper Lobe	Bronchoalveolar Lavage (BAL)	73	Negative		Negative		No AFB isolated
AFB0288.1	2024-02-07	Fluid Pleural, Left	Fluid, Body	54	Negative		Negative		No AFB isolated
AFB0288.2	2024-02-09	Fluid Pleural, Left	Fluid, Body	54	Negative		Negative		No AFB isolated
AFB0288.4	2024-03-13	Aspirate, Nasopharangeal	Sputum	54	Negative		Negative		No AFB isolated
AFB0288.5	2024-03-14	Aspirate, Nasopharangeal	Sputum	54	Negative		Negative		No AFB isolated
AFB0288.6	2024-03-14	Aspirate, Nasopharangeal	Sputum	54	Negative		Negative		No AFB isolated
AFB0096.1	2019-06-21	Lung, Right Middle Lobe	Bronchoalveolar Lavage (BAL)	76	Negative		Negative		No AFB isolated
AFB0096.3	2020-09-24	Other (Specify)	Tissue	77	Negative		Negative		No AFB isolated
AFB0096.4	2021-01-13	CSF (Specify)	Cerebrospinal Fluid (CSF)	77	Negative		Negative		No AFB isolated
AFB0581.1	2021-07-13	Lung, Right Upper Lobe	Bronchoalveolar Lavage (BAL)	33	Negative		Negative		No AFB isolated
AFB0582.1	2021-01-12	CSF (Specify)	Cerebrospinal Fluid (CSF)	79	Negative		Negative		No AFB isolated
AFB0583.1	2018-11-20	Lung, Right Lower Lobe	Bronchoalveolar Lavage (BAL)	63	Negative		Negative		No AFB isolated
AFB0584.1	2023-08-07	Lung, Right Lower Lobe	Bronchoalveolar Lavage (BAL)	65	Negative		Negative		No AFB isolated
AFB0585.1	2019-05-21	Lung, Right Lower Lobe	Bronchoalveolar Lavage (BAL)	65	Negative		Negative		No AFB isolated
AFB0585.2	2019-05-21	Lung, Right Lower Lobe	Bronchoalveolar Lavage (BAL)	65	Negative		Negative		No AFB isolated
AFB0585.3	2020-06-16	Other (Specify)	Swab	66	Negative		Negative		No AFB isolated
AFB0586.1	2020-07-14	Lung, Right Upper Lobe	Bronchoalveolar Lavage (BAL)	71	Negative		Negative		No AFB isolated
AFB0586.2	2020-08-07	Lung, Right Lower Lobe	Bronchoalveolar Lavage (BAL)	71	Negative		Negative		No AFB isolated
AFB0586.3	2020-10-13	Lung, Right Upper Lobe	Bronchoalveolar Lavage (BAL)	71	Negative		Negative		No AFB isolated
AFB0587.1	2025-01-31	Trachea	Sputum	80	Negative		Negative		No AFB isolated
AFB0587.2	2025-02-03	Lung, Left Upper Lobe	Bronchoalveolar Lavage (BAL)	80	Negative		Negative		No AFB isolated
AFB0588.1	2020-03-02	Lung, Right Lower Lobe	Bronchoalveolar Lavage (BAL)	59	Negative		Negative		No AFB isolated
AFB0589.1	2022-02-10	Soft Tissue	Tissue	77	Negative		Negative		No AFB isolated
AFB0590.1	2018-10-07	Lung, Left Lower Lobe	Bronchoalveolar Lavage (BAL)	67	Negative		Negative		No AFB isolated
AFB0591.1	2018-10-29	Lung, Right Upper Lobe	Bronchoalveolar Lavage (BAL)	69	Negative		Negative		No AFB isolated
AFB0592.1	2018-01-26	Fluid, Pleural (Specify Left or Right)	Fluid, Body	71	Negative		Negative		No AFB isolated
AFB0593.1	2024-01-12	Soft Tissue	Swab	60	Negative		Negative		No AFB isolated
AFB0594.1	2020-01-17	Toe(specify)	Aspirate	41	Negative		Negative		No AFB isolated
AFB0594.2	2021-10-29	Soft Tissue	Swab	43	Negative		Negative		No AFB isolated
AFB0594.3	2022-11-04	Lung	Sputum	44	Negative		Negative		No AFB isolated
AFB0594.4	2022-11-07	Lung	Sputum	44	Negative		Negative		No AFB isolated
AFB0594.5	2022-11-08	Lung, Right Lower Lobe	Bronchoalveolar Lavage (BAL)	44	Negative		Negative		No AFB isolated
AFB0594.6	2023-01-11	Other (Specify)	Swab	44	Negative		Negative		No AFB isolated
AFB0594.7	2023-01-26	CSF (Specify)	Cerebrospinal Fluid (CSF)	44	Negative		Negative		No AFB isolated
AFB0594.8	2023-02-02	Soft Tissue	Swab	44	Negative		Negative		No AFB isolated
AFB0594.9	2023-02-02	Soft Tissue	Swab	44	Negative		Negative		No AFB isolated
AFB0594.10	2023-02-02	Soft Tissue	Drainage	44	Negative		Negative		No AFB isolated
AFB0594.11	2023-02-02	Soft Tissue	Swab	44	Negative		Negative		No AFB isolated
AFB0594.12	2023-02-10	CSF (Specify)	Cerebrospinal Fluid (CSF)	44	Negative		Negative		No AFB isolated
AFB0595.1	2019-09-09	Fluid, Pleural (Specify Left or Right)	Fluid, Body	65	Negative		Negative		No AFB isolated
AFB0595.2	2019-09-09	Lung, Left Upper Lobe	Bronchoalveolar Lavage (BAL)	65	Negative		Negative		No AFB isolated
AFB0595.3	2019-11-20	Fluid, Pleural (Specify Left or Right)	Fluid, Body	65	Negative		Negative		No AFB isolated
AFB0595.4	2020-01-14	Fluid, Pleural (Specify Left or Right)	Fluid, Body	66	Negative		Negative		No AFB isolated
AFB0595.5	2021-07-13	Lung, Left Upper Lobe	Bronchoalveolar Lavage (BAL)	67	Negative		Negative		No AFB isolated
AFB0595.6	2021-12-02	Fluid Pleural, Right	Fluid, Body	67	Negative		Negative		No AFB isolated
AFB0596.1	2019-03-16	Aspirate, Bronchial	Aspirate	37	Negative		Negative		No AFB isolated
AFB0596.2	2019-03-16	Lung, Left Lower Lobe	Bronchoalveolar Lavage (BAL)	37	Negative		Negative		No AFB isolated
AFB0596.3	2019-03-20	Lung, Right Lower Lobe	Bronchoalveolar Lavage (BAL)	37	Negative		Negative		No AFB isolated
AFB0597.1	2018-06-12	Other (Specify)	Swab	75	Negative		Negative		No AFB isolated
AFB0597.2	2018-06-12	Other (Specify)	Swab	75	Negative		Negative		No AFB isolated
AFB0598.1	2018-07-19	Lung, Left Upper Lobe	Bronchoalveolar Lavage (BAL)	54	Negative		Negative		No AFB isolated
AFB0598.2	2018-07-19	Lung, Right Upper Lobe	Brushings	54	Negative		Negative		No AFB isolated
AFB0598.3	2018-08-14	Lung, Right Upper Lobe	Bronchoalveolar Lavage (BAL)	54	Negative		Negative		No AFB isolated
AFB0598.4	2018-09-08	Back	Fluid, Body	55	Negative		Negative		No AFB isolated
AFB0598.5	2018-09-11	Back	Fluid, Body	55	Negative		Negative		No AFB isolated
AFB0598.6	2018-12-19	Other (Specify)	Swab	55	Negative		Negative		No AFB isolated
AFB0598.7	2019-05-07	Lung, Right Upper Lobe	Bronchoalveolar Lavage (BAL)	55	Negative		Negative		No AFB isolated
AFB0598.8	2020-01-17	Lung, Right Upper Lobe	Bronchoalveolar Lavage (BAL)	56	Negative		Negative		No AFB isolated
AFB0598.9	2020-11-12	Lymph Node	Aspirate	57	Negative		Negative		No AFB isolated
AFB0598.10	2020-11-12	Lung, Right Upper Lobe	Bronchoalveolar Lavage (BAL)	57	Negative		Negative		No AFB isolated
AFB0598.11	2020-11-12	Lung	Sputum	57	Negative		Negative		No AFB isolated
AFB0598.12	2020-11-12	Lung	Sputum	57	Negative		Negative		No AFB isolated
AFB0599.1	2021-12-07	Lung, Left Upper Lobe	Tissue	80	Negative		Negative		No AFB isolated
AFB0599.2	2021-12-07	Lung, Left Upper Lobe	Bronchoalveolar Lavage (BAL)	80	Negative		Negative		No AFB isolated
AFB0600.1	2021-03-03	Lung, Right Upper Lobe	Bronchoalveolar Lavage (BAL)	57	Negative		Negative		No AFB isolated
AFB0600.2	2022-05-17	Lung, Left Lower Lobe	Bronchoalveolar Lavage (BAL)	58	Negative		Negative		No AFB isolated
AFB0600.3	2022-07-07	Lung, Left Lower Lobe	Bronchoalveolar Lavage (BAL)	58	Negative		Negative		No AFB isolated
AFB0600.4	2022-07-07	Lung, Left Upper Lobe	Bronchoalveolar Lavage (BAL)	58	Negative		Negative		No AFB isolated
AFB0600.5	2023-01-07	Fluid Pleural, Left	Fluid, Body	59	Negative		Negative		No AFB isolated
AFB0600.6	2023-01-09	Lung, Right Upper Lobe	Bronchoalveolar Lavage (BAL)	59	Negative		Negative		No AFB isolated
AFB0600.7	2023-01-12	Fluid Pleural, Left	Fluid, Body	59	Negative		Negative		No AFB isolated
AFB0600.8	2023-02-03	Lung, Left Lower Lobe	Bronchoalveolar Lavage (BAL)	59	Negative		Negative		No AFB isolated
AFB0600.9	2025-01-09	Lung, Left Lower Lobe	Bronchoalveolar Lavage (BAL)	61	Negative		Negative		No AFB isolated
AFB0601.1	2021-08-03	Lung, Right Lower Lobe	Bronchoalveolar Lavage (BAL)	53	Negative		Negative		No AFB isolated
AFB0602.1	2020-12-09	Other (Specify)	Sputum	66	Negative		Negative		No AFB isolated
AFB0602.2	2020-12-10	Other (Specify)	Sputum	66	Negative		Negative		No AFB isolated
AFB0602.3	2020-12-08	Other (Specify)	Sputum	66	Negative		Negative		No AFB isolated
AFB0603.1	2024-09-06	CSF (Specify)	Cerebrospinal Fluid (CSF)	70	Negative		Negative		No AFB isolated
AFB0604.1	2018-03-12	Aspirate, Bronchial	Bronchoalveolar Lavage (BAL)	62	Negative		Negative		No AFB isolated
AFB0605.1	2019-09-16	Lung, Left Upper Lobe	Aspirate	77	Negative		Negative		No AFB isolated
AFB0606.1	2019-07-29	Lung, Right Lower Lobe	Bronchoalveolar Lavage (BAL)	81	Negative		Negative		No AFB isolated
AFB0606.2	2019-08-01	Lung, Right Lower Lobe	Bronchoalveolar Lavage (BAL)	81	Negative		Negative		No AFB isolated
AFB0607.1	2018-06-07	Kidney, Right	Tissue	>89	Negative		Negative		No AFB isolated
AFB0608.1	2022-09-06	Lung, Left Lower Lobe	Bronchoalveolar Lavage (BAL)	64	Negative		Negative		No AFB isolated
AFB0608.2	2022-09-12	Lymph Node	Aspirate	64	Negative		Negative		No AFB isolated
AFB0608.3	2022-09-12	Lung, Left Lower Lobe	Bronchoalveolar Lavage (BAL)	64	Negative		Negative		No AFB isolated
AFB0608.4	2022-09-12	Lung, Left Lower Lobe	Tissue	64	Negative		Negative		No AFB isolated
AFB0609.1	2019-05-16	Lung, Right Lower Lobe	Bronchoalveolar Lavage (BAL)	60	Negative		Negative		No AFB isolated
AFB0609.2	2019-05-16	Lung, Right Lower Lobe	Brushings	60	Negative		Negative		No AFB isolated
AFB0610.1	2020-12-09	Other (Specify)	Swab	57	Negative		Negative		No AFB isolated
AFB0611.1	2022-07-29	Lung, Left Upper Lobe	Bronchoalveolar Lavage (BAL)	79	Negative		Negative		No AFB isolated
AFB0612.1	2023-11-14	Cheek	Other (Specify)	66	Negative		Negative		No AFB isolated
AFB0613.1	2021-07-29	Fluid, Peritoneal	Fluid, Body	66	Negative		Negative		No AFB isolated
AFB0614.1	2019-10-23	CSF (Specify)	Cerebrospinal Fluid (CSF)	49	Negative		Negative		No AFB isolated
AFB0615.1	2020-05-21	Lung	Tissue	68	Negative		Negative		No AFB isolated
AFB0616.1	2023-07-07	Lung, Left Lower Lobe	Bronchoalveolar Lavage (BAL)	67	Negative		Negative		No AFB isolated
AFB0616.2	2023-07-11	Fluid Pleural, Left	Fluid, Body	67	Negative		Negative		No AFB isolated
AFB0616.3	2023-08-18	Fluid Pleural, Left	Fluid, Body	67	Negative		Negative		No AFB isolated
AFB0616.4	2023-10-27	Fluid Pleural, Left	Fluid, Body	67	Negative		Negative		No AFB isolated
AFB0616.5	2023-11-02	CSF (Specify)	Cerebrospinal Fluid (CSF)	67	Negative		Negative		No AFB isolated
AFB0616.6	2023-11-03	Fluid Pleural, Left	Fluid, Body	67	Negative		Negative		No AFB isolated
AFB0616.7	2023-11-08	Fluid Pleural, Left	Fluid, Body	67	Negative		Negative		No AFB isolated
AFB0617.1	2024-03-12	CSF (Specify)	Cerebrospinal Fluid (CSF)	57	Negative		Negative		No AFB isolated
AFB0618.1	2019-07-18	Other (Specify)	Swab	61	Negative		Negative		No AFB isolated
AFB0618.2	2019-10-09	Other (Specify)	Swab	61	Negative		Negative		No AFB isolated
AFB0618.3	2019-10-09	Other (Specify)	Swab	61	Negative		Negative		No AFB isolated
AFB0618.4	2019-12-06	Axilla, Left	Tissue	61	Negative		Negative		No AFB isolated
AFB0619.1	2021-09-17	Lung, Right Middle Lobe	Bronchoalveolar Lavage (BAL)	59	Negative		Negative		No AFB isolated
AFB0620.1	2019-02-08	Abdominal Wall	Swab	61	Negative		Negative		No AFB isolated
AFB0620.2	2019-02-08	Abdominal Wall	Tissue	61	Negative		Negative		No AFB isolated
AFB0621.1	2022-01-18	Lung, Right Middle Lobe	Bronchoalveolar Lavage (BAL)	43	Negative		Negative		No AFB isolated
AFB0622.1	2018-10-17	Bronchus	Sputum	81	Negative		Negative		No AFB isolated
AFB0622.2	2020-01-09	Lung	Sputum	82	Negative		Negative		No AFB isolated
AFB0622.3	2022-03-03	Lung	Sputum	84	Negative		Negative		No AFB isolated
AFB0622.4	2022-03-03	Lung	Sputum	84	Negative		Negative		No AFB isolated
AFB0623.1	2018-09-17	Pelvic	Bone	33	Negative		Negative		No AFB isolated
AFB0624.1	2022-08-04	Trachea	Sputum	75	Negative		Negative		No AFB isolated
AFB0625.1	2024-03-19	Lung, Right Lower Lobe	Bronchoalveolar Lavage (BAL)	64	Negative		Negative		No AFB isolated
AFB0625.2	2024-03-19	Lung, Right Middle Lobe	Bronchoalveolar Lavage (BAL)	64	Negative		Negative		No AFB isolated
AFB0626.1	2022-08-02	Lung	Tissue	54	Negative		Negative		No AFB isolated
AFB0626.2	2022-12-14	Trachea	Sputum	54	Negative		Negative		No AFB isolated
AFB0626.3	2022-12-14	Trachea	Sputum	54	Negative		Negative		No AFB isolated
AFB0626.4	2022-12-14	Trachea	Sputum	54	Negative		Negative		No AFB isolated
AFB0627.1	2021-10-29	Lung, Right Middle Lobe	Bronchoalveolar Lavage (BAL)	82	Negative		Negative		No AFB isolated
AFB0627.2	2021-11-22	Lung, Right Upper Lobe	Bronchoalveolar Lavage (BAL)	82	Negative		Negative		No AFB isolated
AFB0627.3	2021-12-03	Lung, Right Upper Lobe	Bronchoalveolar Lavage (BAL)	82	Negative		Negative		No AFB isolated
AFB0628.1	2019-02-05	Lung, Left Lower Lobe	Bronchoalveolar Lavage (BAL)	74	Negative		Negative		No AFB isolated
AFB0629.1	2024-10-21	Lung	Sputum	66	Negative		Negative		No AFB isolated
AFB0629.2	2024-11-08	Lung, Right Upper Lobe	Bronchoalveolar Lavage (BAL)	66	Negative		Negative		No AFB isolated
AFB0629.3	2024-11-08	Lung, Right Middle Lobe	Bronchoalveolar Lavage (BAL)	66	Negative		Negative		No AFB isolated
AFB0630.1	2023-05-28	Fluid Pleural, Left	Fluid, Body	77	Negative		Negative		No AFB isolated
AFB0631.1	2019-06-26	CSF (Specify)	Cerebrospinal Fluid (CSF)	65	Negative		Negative		No AFB isolated
AFB0631.2	2019-07-17	CSF (Specify)	Cerebrospinal Fluid (CSF)	65	Negative		Negative		No AFB isolated
AFB0631.3	2019-07-18	CSF (Specify)	Cerebrospinal Fluid (CSF)	65	Negative		Negative		No AFB isolated
AFB0632.1	2021-03-18	CSF (Specify)	Cerebrospinal Fluid (CSF)	79	Negative		Negative		No AFB isolated
AFB0633.1	2018-10-10	Bone	Bone	64	Negative		Negative		No AFB isolated
AFB0634.1	2024-12-16	Lung	Sputum	76	Negative		Negative		No AFB isolated
AFB0635.1	2025-03-05	Lung, Right Middle Lobe	Bronchoalveolar Lavage (BAL)	66	Negative		Negative		No AFB isolated
AFB0636.1	2023-12-29	Foot, Left	Tissue	66	Negative		Negative		No AFB isolated
AFB0637.1	2021-06-30	Lung, Left Upper Lobe	Bronchoalveolar Lavage (BAL)	75	Negative		Negative		No AFB isolated
AFB0637.2	2024-12-20	Lung, Right Upper Lobe	Bronchoalveolar Lavage (BAL)	79	Negative		Negative		No AFB isolated
AFB0638.1	2021-04-27	Lung, Left Lower Lobe	Bronchoalveolar Lavage (BAL)	75	Negative		Negative		No AFB isolated
AFB0139.1	2018-08-17	Lung, Right Middle Lobe	Bronchoalveolar Lavage (BAL)	83	Negative		Negative		No AFB isolated
AFB0639.1	2023-03-21	Lung, Left Upper Lobe	Bronchoalveolar Lavage (BAL)	69	Negative		Negative		No AFB isolated
AFB0639.2	2023-03-21	Lung, Right Middle Lobe	Bronchoalveolar Lavage (BAL)	69	Negative		Negative		No AFB isolated
AFB0639.3	2025-01-22	Lung, Left Upper Lobe	Bronchoalveolar Lavage (BAL)	71	Negative		Negative		No AFB isolated
AFB0640.1	2019-08-07	Lung	Sputum	73	Negative		Negative		No AFB isolated
AFB0640.2	2019-11-13	Lung, Right Lower Lobe	Tissue	74	Negative		Negative		No AFB isolated
AFB0641.1	2023-10-02	Lung, Right Lower Lobe	Bronchoalveolar Lavage (BAL)	73	Negative		Negative		No AFB isolated
AFB0142.1	2019-07-10	Lung, Left Lower Lobe	Bronchoalveolar Lavage (BAL)	77	Negative		Negative		No AFB isolated
AFB0142.2	2020-07-21	Lung, Right Lower Lobe	Bronchoalveolar Lavage (BAL)	78	Negative		Negative		No AFB isolated
AFB0142.4	2021-08-10	Lung, Right Lower Lobe	Bronchoalveolar Lavage (BAL)	79	Negative		Negative		No AFB isolated
AFB0142.6	2021-11-08	Trachea	Sputum	80	Negative		Negative		No AFB isolated
AFB0142.8	2022-03-03	Trachea	Sputum	80	Negative		Negative		No AFB isolated
AFB0142.9	2022-03-10	Trachea	Sputum	80	Negative		Negative		No AFB isolated
AFB0142.12	2022-08-25	Trachea	Sputum	80	Negative		Negative		No AFB isolated
AFB0142.13	2022-10-03	Trachea	Sputum	81	Negative		Negative		No AFB isolated
AFB0142.14	2022-10-26	Trachea	Sputum	81	Negative		Negative		No AFB isolated
AFB0142.15	2023-03-02	Trachea	Sputum	81	Negative		Negative		No AFB isolated
AFB0142.16	2023-06-01	Trachea	Sputum	81	Negative		Negative		No AFB isolated
AFB0142.17	2024-04-12	Trachea	Sputum	82	Negative		Negative		No AFB isolated
AFB0142.19	2024-07-23	Trachea	Sputum	82	Negative		Negative		No AFB isolated
AFB0642.1	2022-07-29	Fluid Pleural, Right	Fluid, Body	74	Negative		Negative		No AFB isolated
AFB0642.2	2023-01-13	Lung, Right Lower Lobe	Bronchoalveolar Lavage (BAL)	74	Negative		Negative		No AFB isolated
AFB0643.1	2019-06-28	Lung, Left Upper Lobe	Tissue	85	Negative		Negative		No AFB isolated
AFB0644.1	2021-11-06	Fluid, Peritoneal	Fluid, Body	69	Negative		Negative		No AFB isolated
AFB0645.1	2019-03-08	Skin	Tissue	65	Negative		Negative		No AFB isolated
AFB0645.2	2025-01-09	Abdominal Wall	Swab	71	Negative		Negative		No AFB isolated
AFB0646.1	2019-09-09	Lung, Right Lower Lobe	Bronchoalveolar Lavage (BAL)	52	Negative		Negative		No AFB isolated
AFB0647.1	2023-08-30	Lung, Right Lower Lobe	Bronchoalveolar Lavage (BAL)	79	Negative		Negative		No AFB isolated
AFB0647.2	2024-08-21	Lung, Right Lower Lobe	Bronchoalveolar Lavage (BAL)	80	Negative		Negative		No AFB isolated
AFB0648.1	2018-01-16	Vertebra	Aspirate	69	Negative		Negative		No AFB isolated
AFB0649.1	2022-01-19	Fluid Pleural, Right	Fluid, Body	79	Negative		Negative		No AFB isolated
AFB0649.2	2022-02-25	Fluid Pleural, Right	Fluid, Body	79	Negative		Negative		No AFB isolated
AFB0650.1	2025-03-16	Anus	Tissue	76	Negative		Negative		No AFB isolated
AFB0650.2	2025-03-16	Anus	Tissue	76	Negative		Negative		No AFB isolated
AFB0650.3	2025-03-20	Fluid, Peritoneal	Fluid, Body	76	Negative		Negative		No AFB isolated
AFB0650.4	2025-03-22	Fluid, Peritoneal	Fluid, Body	76	Negative		Negative		No AFB isolated
AFB0651.1	2022-03-04	Other (Specify)	Swab	71	Negative		Negative		No AFB isolated
AFB0652.1	2022-09-19	Lung, Left Lower Lobe	Bronchoalveolar Lavage (BAL)	45	Negative		Negative		No AFB isolated
AFB0653.1	2022-05-24	Lung, Left Lower Lobe	Bronchoalveolar Lavage (BAL)	67	Negative		Negative		No AFB isolated
AFB0653.2	2023-12-22	Trachea	Sputum	69	Negative		Negative		No AFB isolated
AFB0654.1	2019-02-20	Bronchus	Sputum	54	Negative		Negative		No AFB isolated
AFB0654.2	2023-10-30	Lung	Sputum	59	Negative		Negative		No AFB isolated
AFB0654.3	2024-09-26	Lung	Sputum	60	Negative		Negative		No AFB isolated
AFB0655.1	2021-04-22	Skin	Tissue	63	Negative		Negative		No AFB isolated
AFB0656.1	2022-04-28	Lung, Left Lower Lobe	Bronchoalveolar Lavage (BAL)	83	Negative		Negative		No AFB isolated
AFB0657.1	2019-07-22	Lymph Node	Tissue	66	Negative		Negative		No AFB isolated
AFB0658.1	2020-01-01	Lung, Left Upper Lobe	Bronchoalveolar Lavage (BAL)	79	Negative		Negative		No AFB isolated
AFB0659.1	2018-07-11	Trachea	Swab	62	Negative		Negative		No AFB isolated
AFB0659.2	2018-07-11	Aspirate, Bronchial	Sputum	62	Negative		Negative		No AFB isolated
AFB0659.3	2018-07-13	Mediastinum	Aspirate	62	Negative		Negative		No AFB isolated
AFB0660.1	2021-04-16	Lung, Right Upper Lobe	Bronchoalveolar Lavage (BAL)	84	Negative		Negative		No AFB isolated
AFB0661.1	2025-02-20	Other (Specify)	Sputum	71	Negative		Negative		No AFB isolated
AFB0661.2	2025-02-23	Lung, Right Upper Lobe	Bronchoalveolar Lavage (BAL)	71	Negative		Negative		No AFB isolated
AFB0661.3	2025-03-05	Lung, Left Upper Lobe	Bronchoalveolar Lavage (BAL)	71	Negative		Negative		No AFB isolated
AFB0662.1	2019-12-31	Other (Specify)	Tissue	61	Negative		Negative		No AFB isolated
AFB0662.2	2020-11-09	Other (Specify)	Swab	62	Negative		Negative		No AFB isolated
AFB0663.1	2018-03-06	Lung, Left Lower Lobe	Bronchoalveolar Lavage (BAL)	73	Negative		Negative		No AFB isolated
AFB0664.1	2018-11-05	Lung, Right Lower Lobe	Bronchoalveolar Lavage (BAL)	77	Negative		Negative		No AFB isolated
AFB0665.1	2020-10-13	CSF (Specify)	Cerebrospinal Fluid (CSF)	74	Negative		Negative		No AFB isolated
AFB0666.1	2022-01-21	Other (Specify)	Tissue	72	Negative		Negative		No AFB isolated
AFB0666.2	2022-01-21	Other (Specify)	Urine	72	Negative		Negative		No AFB isolated
AFB0667.1	2023-04-18	Lung	Sputum	>89	Negative		Negative		No AFB isolated
AFB0667.2	2023-05-26	Lung, Right Upper Lobe	Bronchoalveolar Lavage (BAL)	>89	Negative		Negative		No AFB isolated
AFB0668.1	2024-02-20	Lung, Right Lower Lobe	Bronchoalveolar Lavage (BAL)	57	Negative		Negative		No AFB isolated
AFB0669.1	2018-11-20	Endometrium	Tissue	56	Negative		Negative		No AFB isolated
AFB0669.2	2018-11-20	Endometrium	Tissue	56	Negative		Negative		No AFB isolated
AFB0085.1	2019-07-15	Lung	Tissue	74	Negative		Negative		No AFB isolated
AFB0670.1	2021-12-01	Lung, Right Upper Lobe	Bronchoalveolar Lavage (BAL)	70	Negative		Negative		No AFB isolated
AFB0670.2	2021-12-03	Fluid Pleural, Right	Fluid, Body	70	Negative		Negative		No AFB isolated
AFB0670.3	2021-12-03	Fluid Pleural, Left	Fluid, Body	70	Negative		Negative		No AFB isolated
AFB0671.1	2023-07-26	Other (Specify)	Bone Marrow	46	Negative		Negative		No AFB isolated
AFB0672.1	2022-02-15	Other (Specify)	Sputum	70	Negative		Negative		No AFB isolated
AFB0672.2	2022-02-16	Other (Specify)	Sputum	70	Negative		Negative		No AFB isolated
AFB0672.3	2022-02-17	Other (Specify)	Sputum	70	Negative		Negative		No AFB isolated
AFB0673.1	2023-04-07	Skin	Tissue	76	Negative		Negative		No AFB isolated
AFB0674.1	2020-08-18	Abdominal Wall	Swab	60	Negative		Negative		No AFB isolated
AFB0674.2	2020-08-18	Abdominal Wall	Swab	60	Negative		Negative		No AFB isolated
AFB0675.1	2023-01-12	Lung, Left Upper Lobe	Bronchoalveolar Lavage (BAL)	52	Negative		Negative		No AFB isolated
AFB0675.2	2023-01-19	Lung, Left Lower Lobe	Bronchoalveolar Lavage (BAL)	52	Negative		Negative		No AFB isolated
AFB0676.1	2021-03-10	Lung, Right Middle Lobe	Bronchoalveolar Lavage (BAL)	41	Negative		Negative		No AFB isolated
AFB0677.1	2023-11-13	Breast, Right	Swab	77	Negative		Negative		No AFB isolated
AFB0677.2	2024-04-25	Breast, Right	Swab	78	Negative		Negative		No AFB isolated
AFB0678.1	2024-07-30	Lung, Left Lower Lobe	Bronchoalveolar Lavage (BAL)	41	Negative		Negative		No AFB isolated
AFB0679.1	2019-11-29	Lung, Left Lower Lobe	Bronchoalveolar Lavage (BAL)	67	Negative		Negative		No AFB isolated
AFB0679.2	2021-07-24	Lung	Sputum	69	Negative		Negative		No AFB isolated
AFB0679.3	2021-07-24	Lung	Sputum	69	Negative		Negative		No AFB isolated
AFB0679.4	2021-07-24	Lung	Sputum	69	Negative		Negative		No AFB isolated
AFB0680.1	2020-04-27	Breast, Right	Abscess	68	Negative		Negative		No AFB isolated
AFB0681.1	2024-10-24	CSF (Specify)	Cerebrospinal Fluid (CSF)	80	Negative		Negative		No AFB isolated
AFB0682.1	2024-06-04	Other (Specify)	Swab	46	Negative		Negative		No AFB isolated
AFB0124.2	2021-04-30	Lung	Sputum	55	Negative		Negative		No AFB isolated
AFB0124.5	2021-06-04		Bone	55	Negative		Negative		No AFB isolated
AFB0124.8	2022-06-09	Lung, Right Lower Lobe	Bronchoalveolar Lavage (BAL)	56	Negative		Negative		No AFB isolated
AFB0124.11	2024-02-05	Lung, Left Upper Lobe	Bronchoalveolar Lavage (BAL)	57	Negative		Negative		No AFB isolated
AFB0124.12	2024-03-13	Fluid Pleural, Left	Fluid, Body	57	Negative		Negative		No AFB isolated
AFB0124.13	2024-03-13	Fluid Pleural, Right	Fluid, Body	57	Negative		Negative		No AFB isolated
AFB0124.14	2024-03-29	Lung	Tissue	57	Negative		Negative		No AFB isolated
AFB0124.15	2024-03-29	Fluid Pleural, Right	Fluid, Body	57	Negative		Negative		No AFB isolated
AFB0124.16	2024-04-10	Fluid Pleural, Right	Fluid, Body	58	Negative		Negative		No AFB isolated
AFB0124.17	2024-04-15	Fluid Pleural, Right	Fluid, Body	58	Negative		Negative		No AFB isolated
AFB0683.1	2021-05-07	Lung, Right Middle Lobe	Bronchoalveolar Lavage (BAL)	80	Negative		Negative		No AFB isolated
AFB0684.1	2023-06-25	Breast, Left	Swab	68	Negative		Negative		No AFB isolated
AFB0685.1	2023-04-19	Lung, Left Lower Lobe	Bronchoalveolar Lavage (BAL)	76	Negative		Negative		No AFB isolated
AFB0686.1	2024-10-14	CSF (Specify)	Cerebrospinal Fluid (CSF)	73	Negative		Negative		No AFB isolated
AFB0687.1	2022-11-09	Lung, Right Lower Lobe	Bronchoalveolar Lavage (BAL)	78	Negative		Negative		No AFB isolated
AFB0688.1	2020-02-05	Lung, Right Lower Lobe	Bronchoalveolar Lavage (BAL)	50	Negative		Negative		No AFB isolated
AFB0688.2	2020-02-12	Lung, Right Lower Lobe	Bronchoalveolar Lavage (BAL)	50	Negative		Negative		No AFB isolated
AFB0688.3	2020-02-12	Lung, Right Lower Lobe	Brushings	50	Negative		Negative		No AFB isolated
AFB0688.4	2020-02-12	Lung, Right Lower Lobe	Tissue	50	Negative		Negative		No AFB isolated
AFB0688.5	2020-02-27	Lung	Tissue	50	Negative		Negative		No AFB isolated
AFB0688.6	2020-03-18	CSF (Specify)	Cerebrospinal Fluid (CSF)	50	Negative		Negative		No AFB isolated
AFB0689.1	2023-09-06	Other (Specify)	Swab	72	Negative		Negative		No AFB isolated
AFB0690.1	2020-06-23	Foot, Right	Swab	76	Negative		Negative		No AFB isolated
AFB0690.2	2020-06-23	Foot, Right	Swab	76	Negative		Negative		No AFB isolated
AFB0690.3	2020-06-23	Foot, Right	Tissue	76	Negative		Negative		No AFB isolated
AFB0691.1	2021-12-16	Fluid Pleural, Left	Fluid, Body	75	Negative		Negative		No AFB isolated
AFB0692.1	2021-09-03	Lung, Right Middle Lobe	Bronchoalveolar Lavage (BAL)	73	Negative		Negative		No AFB isolated
AFB0693.1	2018-09-26	Lung, Left Lower Lobe	Bronchoalveolar Lavage (BAL)	59	Negative		Negative		No AFB isolated
AFB0694.1	2021-01-08	Lung, Left Upper Lobe	Bronchoalveolar Lavage (BAL)	79	Negative		Negative		No AFB isolated
AFB0695.1	2021-10-25	Trachea	Sputum	67	Negative		Negative		No AFB isolated
AFB0695.2	2021-12-08	Trachea	Sputum	67	Negative		Negative		No AFB isolated
AFB0695.3	2022-01-27	Trachea	Sputum	67	Negative		Negative		No AFB isolated
AFB0695.4	2022-03-10	Trachea	Sputum	67	Negative		Negative		No AFB isolated
AFB0695.5	2022-03-24	Lung, Right Upper Lobe	Bronchoalveolar Lavage (BAL)	67	Negative		Negative		No AFB isolated
AFB0695.6	2022-04-21	Trachea	Sputum	67	Negative		Negative		No AFB isolated
AFB0695.7	2022-06-02	Trachea	Sputum	67	Negative		Negative		No AFB isolated
AFB0695.8	2022-10-13	Trachea	Sputum	68	Negative		Negative		No AFB isolated
AFB0695.9	2023-09-11	Trachea	Sputum	69	Negative		Negative		No AFB isolated
AFB0695.10	2023-10-12	Trachea	Sputum	69	Negative		Negative		No AFB isolated
AFB0696.1	2024-12-31	Hip, Left	Swab	40	Negative		Negative		No AFB isolated
AFB0696.2	2024-12-31	Hip, Left	Swab	40	Negative		Negative		No AFB isolated
AFB0696.3	2024-12-31	Hip, Left	Swab	40	Negative		Negative		No AFB isolated
AFB0696.4	2024-12-31	Hip, Left	Swab	40	Negative		Negative		No AFB isolated
AFB0697.1	2019-02-11	Lung, Left Lower Lobe	Bronchoalveolar Lavage (BAL)	58	Negative		Negative		No AFB isolated
AFB0697.2	2019-04-04	Fluid, Pleural (Specify Left or Right)	Fluid, Body	58	Negative		Negative		No AFB isolated
AFB0698.1	2018-04-03	Lung, Right Middle Lobe	Bronchoalveolar Lavage (BAL)	73	Negative		Negative		No AFB isolated
AFB0698.2	2020-08-20	Lung, Right Lower Lobe	Bronchoalveolar Lavage (BAL)	75	Negative		Negative		No AFB isolated
AFB0699.1	2022-10-18	Soft Tissue	Tissue	42	Negative		Negative		No AFB isolated
AFB0699.2	2022-10-18	Soft Tissue	Tissue	42	Negative		Negative		No AFB isolated
AFB0699.3	2022-10-18	Soft Tissue	Tissue	42	Negative		Negative		No AFB isolated
AFB0699.4	2022-10-18	Soft Tissue	Tissue	42	Negative		Negative		No AFB isolated
AFB0700.1	2022-07-13	Lung, Right Middle Lobe	Bronchoalveolar Lavage (BAL)	65	Negative		Negative		No AFB isolated
AFB0700.2	2024-06-24	Lung, Left Upper Lobe	Bronchoalveolar Lavage (BAL)	67	Negative		Negative		No AFB isolated
AFB0701.1	2022-07-28	Soft Tissue	Swab	45	Negative		Negative		No AFB isolated
AFB0702.1	2023-06-10	Lung, Right Middle Lobe	Bronchoalveolar Lavage (BAL)	84	Negative		Negative		No AFB isolated
AFB0703.1	2018-05-30	Lung, Left Lower Lobe	Bronchoalveolar Lavage (BAL)	55	Negative		Negative		No AFB isolated
AFB0703.2	2018-06-29	Aspirate, Bronchial	Sputum	56	Negative		Negative		No AFB isolated
AFB0703.3	2018-07-02	Aspirate, Bronchial	Sputum	56	Negative		Negative		No AFB isolated
AFB0703.4	2018-07-17	Aspirate, Bronchial	Sputum	56	Negative		Negative		No AFB isolated
AFB0703.5	2019-03-28	Lung, Right Upper Lobe	Bronchoalveolar Lavage (BAL)	56	Negative		Negative		No AFB isolated
AFB0704.1	2019-11-01	Lung, Left Upper Lobe	Bronchoalveolar Lavage (BAL)	84	Negative		Negative		No AFB isolated
AFB0705.1	2022-04-25	Lung, Left Lower Lobe	Bronchoalveolar Lavage (BAL)	74	Negative		Negative		No AFB isolated
AFB0706.1	2021-11-26	Fluid Pleural, Right	Fluid, Body	80	Negative		Negative		No AFB isolated
AFB0706.2	2021-11-26	Fluid Pleural, Left	Fluid, Body	80	Negative		Negative		No AFB isolated
AFB0706.3	2022-01-24	Fluid Pleural, Left	Fluid, Body	80	Negative		Negative		No AFB isolated
AFB0706.4	2022-01-24	Fluid Pleural, Right	Fluid, Body	80	Negative		Negative		No AFB isolated
AFB0707.1	2019-02-04	Fluid, Pleural (Specify Left or Right)	Fluid, Body	85	Negative		Negative		No AFB isolated
AFB0707.2	2019-03-04	Fluid, Pleural (Specify Left or Right)	Fluid, Body	85	Negative		Negative		No AFB isolated
AFB0708.1	2018-01-09	Lung, Left Lower Lobe	Bronchoalveolar Lavage (BAL)	70	Negative		Negative		No AFB isolated
AFB0709.1	2024-10-28	Aspirate, Tracheal	Aspirate	66	Negative		Negative		No AFB isolated
AFB0709.2	2024-10-28	Lung	Sputum	66	Negative		Negative		No AFB isolated
AFB0709.3	2024-10-29	Trachea	Aspirate	66	Negative		Negative		No AFB isolated
AFB0710.1	2021-02-04	Other (Specify)	Tissue	37	Negative		Negative		No AFB isolated
AFB0711.1	2018-11-13	Lung, Left Lower Lobe	Bronchoalveolar Lavage (BAL)	56	Negative		Negative		No AFB isolated
AFB0712.1	2021-05-24	Other (Specify)	Swab	64	Negative		Negative		No AFB isolated
AFB0713.1	2019-06-17	Lung	Effusion	37	Negative		Negative		No AFB isolated
AFB0713.2	2019-06-25	Other (Specify)	Swab	37	Negative		Negative		No AFB isolated
AFB0714.1	2019-08-23	Lung, Right Middle Lobe	Bronchoalveolar Lavage (BAL)	81	Negative		Negative		No AFB isolated
AFB0715.1	2022-05-24	Lung, Left Lower Lobe	Bronchoalveolar Lavage (BAL)	50	Negative		Negative		No AFB isolated
AFB0716.1	2018-07-09	Lung, Right Upper Lobe	Bronchoalveolar Lavage (BAL)	73	Negative		Negative		No AFB isolated
AFB0717.1	2022-11-11	Lung, Left Lower Lobe	Bronchoalveolar Lavage (BAL)	56	Negative		Negative		No AFB isolated
AFB0718.1	2023-02-16	CSF (Specify)	Cerebrospinal Fluid (CSF)	36	Negative		Negative		No AFB isolated
AFB0718.2	2023-04-02	Blood, Arterial	Swab	36	Negative		Negative		No AFB isolated
AFB0718.3	2023-04-16	Aspirate, Tracheal	Sputum	36	Negative		Negative		No AFB isolated
AFB0719.1	2019-04-05	Fluid, Pleural (Specify Left or Right)	Fluid, Body	72	Negative		Negative		No AFB isolated
AFB0719.2	2019-04-05	Lung, Left Lower Lobe	Bronchoalveolar Lavage (BAL)	72	Negative		Negative		No AFB isolated
AFB0720.1	2019-10-24	Soft Tissue	Swab	58	Negative		Negative		No AFB isolated
AFB0720.2	2019-11-12	Other (Specify)	Swab	58	Negative		Negative		No AFB isolated
AFB0720.3	2019-11-12	Other (Specify)	Swab	58	Negative		Negative		No AFB isolated
AFB0721.1	2024-11-08	Fluid Pleural, Right	Fluid, Body	63	Negative		Negative		No AFB isolated
AFB0721.2	2024-11-22	Lung, Right Middle Lobe	Bronchoalveolar Lavage (BAL)	63	Negative		Negative		No AFB isolated
AFB0722.1	2018-04-23	Lung, Right Lower Lobe	Bronchoalveolar Lavage (BAL)	49	Negative		Negative		No AFB isolated
AFB0722.2	2018-05-03	Lung, Left Lower Lobe	Bronchoalveolar Lavage (BAL)	49	Negative		Negative		No AFB isolated
AFB0722.3	2018-05-11	Lung, Left Lower Lobe	Bronchoalveolar Lavage (BAL)	49	Negative		Negative		No AFB isolated
AFB0722.4	2018-05-18	Lung, Right Lower Lobe	Bronchoalveolar Lavage (BAL)	49	Negative		Negative		No AFB isolated
AFB0723.1	2019-07-19	CSF (Specify)	Cerebrospinal Fluid (CSF)	74	Negative		Negative		No AFB isolated
AFB0724.1	2020-11-09	Soft Tissue	Tissue	56	Negative		Negative		No AFB isolated
AFB0725.1	2019-02-22	Lung, Left Upper Lobe	Bronchoalveolar Lavage (BAL)	66	Negative		Negative		No AFB isolated
AFB0726.1	2023-10-17	Lung, Right Upper Lobe	Bronchoalveolar Lavage (BAL)	85	Negative		Negative		No AFB isolated
AFB0727.1	2018-08-01	Aspirate, Tracheal	Aspirate	79	Negative		Negative		No AFB isolated
AFB0727.2	2018-08-01	Lung, Left Lower Lobe	Bronchoalveolar Lavage (BAL)	79	Negative		Negative		No AFB isolated
AFB0728.1	2023-08-14	Lung, Right Upper Lobe	Bronchoalveolar Lavage (BAL)	74	Negative		Negative		No AFB isolated
AFB0728.2	2023-08-14	Lung, Right Middle Lobe	Bronchoalveolar Lavage (BAL)	74	Negative		Negative		No AFB isolated
AFB0729.1	2018-03-21	Urine, Bladder Wash	Urine	74	Negative		Negative		No AFB isolated
AFB0730.1	2019-12-30	Lung, Right Upper Lobe	Bronchoalveolar Lavage (BAL)	71	Negative		Negative		No AFB isolated
AFB0731.1	2019-12-27	Lung, Right Lower Lobe	Bronchoalveolar Lavage (BAL)	62	Negative		Negative		No AFB isolated
AFB0731.2	2020-08-26	Lung, Right Lower Lobe	Bronchoalveolar Lavage (BAL)	63	Negative		Negative		No AFB isolated
AFB0732.1	2024-10-30	Lung, Right Lower Lobe	Bronchoalveolar Lavage (BAL)	74	Negative		Negative		No AFB isolated
AFB0733.1	2018-08-21	Foot, Right	Wound	62	Negative		Negative		No AFB isolated
AFB0733.2	2019-09-13	Foot, Right	Wound	63	Negative		Negative		No AFB isolated
AFB0734.1	2024-06-11	Lung, Left Upper Lobe	Bronchoalveolar Lavage (BAL)	64	Negative		Negative		No AFB isolated
AFB0734.2	2024-06-11	Lung, Right Lower Lobe	Bronchoalveolar Lavage (BAL)	64	Negative		Negative		No AFB isolated
AFB0735.1	2022-12-22	Fluid Pleural, Left	Fluid, Body	71	Negative		Negative		No AFB isolated
AFB0735.2	2023-03-07	Lung, Right Lower Lobe	Bronchoalveolar Lavage (BAL)	71	Negative		Negative		No AFB isolated
AFB0735.3	2023-03-28	Lung	Aspirate	71	Negative		Negative		No AFB isolated
AFB0736.1	2018-06-06	Other (Specify)	Swab	73	Negative		Negative		No AFB isolated
AFB0737.1	2020-05-26	Other (Specify)	Swab	61	Negative		Negative		No AFB isolated
AFB0737.2	2020-12-21	Lung, Right Lower Lobe	Bronchoalveolar Lavage (BAL)	61	Negative		Negative		No AFB isolated
AFB0738.1	2025-03-11	Nasal Cavity	Tissue	72	Negative		Negative		No AFB isolated
AFB0738.2	2025-03-11	Nasal Cavity	Tissue	72	Negative		Negative		No AFB isolated
AFB0739.1	2020-08-28	Urine, Cystoscopy	Urine	73	Negative		Negative		No AFB isolated
AFB0740.1	2020-11-20	Fluid, Peritoneal	Fluid, Body	74	Negative		Negative		No AFB isolated
AFB0741.1	2021-10-29	Lung, Right Upper Lobe	Bronchoalveolar Lavage (BAL)	48	Negative		Negative		No AFB isolated
AFB0741.2	2022-12-12	Lung, Right Upper Lobe	Bronchoalveolar Lavage (BAL)	50	Negative		Negative		No AFB isolated
AFB0742.1	2020-02-13	Skin	Aspirate	51	Negative		Negative		No AFB isolated
AFB0742.2	2020-04-27	Other (Specify)	Swab	51	Negative		Negative		No AFB isolated
AFB0742.3	2020-04-27	Other (Specify)	Swab	51	Negative		Negative		No AFB isolated
AFB0743.1	2019-05-16	Lung, Left Lower Lobe	Bronchoalveolar Lavage (BAL)	80	Negative		Negative		No AFB isolated
AFB0744.1	2023-04-22	Fluid, Peritoneal	Fluid, Body	61	Negative		Negative		No AFB isolated
AFB0744.2	2023-04-24	Fluid, Peritoneal	Aspirate	61	Negative		Negative		No AFB isolated
AFB0744.3	2023-04-26	Fluid, Peritoneal	Fluid, Body	61	Negative		Negative		No AFB isolated
AFB0745.1	2021-04-29	Lung, Right Lower Lobe	Bronchoalveolar Lavage (BAL)	75	Negative		Negative		No AFB isolated
AFB0746.1	2020-06-26	Lung, Left Lower Lobe	Bronchoalveolar Lavage (BAL)	79	Negative		Negative		No AFB isolated
AFB0746.2	2023-02-01	Fluid Pleural, Left	Fluid, Body	82	Negative		Negative		No AFB isolated
AFB0746.3	2023-02-03	Other (Specify)	Aspirate	82	Negative		Negative		No AFB isolated
AFB0746.4	2023-08-04	Skin	Tissue	82	Negative		Negative		No AFB isolated
AFB0747.1	2021-01-20	Other (Specify)	Swab	71	Negative		Negative		No AFB isolated
AFB0747.2	2021-01-28	Fluid, Peritoneal	Fluid, Body	71	Negative		Negative		No AFB isolated
AFB0748.1	2018-04-27	Fluid, Pleural (Specify Left or Right)	Fluid, Body	70	Negative		Negative		No AFB isolated
AFB0748.2	2019-01-17	Fluid, Pleural (Specify Left or Right)	Fluid, Body	71	Negative		Negative		No AFB isolated
AFB0748.3	2020-02-21	Fluid, Pleural (Specify Left or Right)	Fluid, Body	72	Negative		Negative		No AFB isolated
AFB0748.4	2024-02-20	Foot, Left	Tissue	76	Negative		Negative		No AFB isolated
AFB0749.1	2017-12-25	Lung, Right Lower Lobe	Bronchoalveolar Lavage (BAL)	69	Negative		Negative		No AFB isolated
AFB0749.2	2018-03-21	Lung, Right Lower Lobe	Bronchoalveolar Lavage (BAL)	69	Negative		Negative		No AFB isolated
AFB0749.3	2019-02-14	Lung, Right Upper Lobe	Bronchoalveolar Lavage (BAL)	70	Negative		Negative		No AFB isolated
AFB0749.4	2019-05-13	Aspirate, Tracheal	Sputum	70	Negative		Negative		No AFB isolated
AFB0749.5	2019-05-14	Aspirate, Tracheal	Sputum	70	Negative		Negative		No AFB isolated
AFB0749.6	2019-05-15	Aspirate, Tracheal	Sputum	70	Negative		Negative		No AFB isolated
AFB0749.7	2019-05-15	Lung, Right Lower Lobe	Bronchoalveolar Lavage (BAL)	70	Negative		Negative		No AFB isolated
AFB0749.8	2019-05-23	Lung, Right Upper Lobe	Bronchoalveolar Lavage (BAL)	70	Negative		Negative		No AFB isolated
AFB0750.1	2023-09-05	Lung, Right Lower Lobe	Bronchoalveolar Lavage (BAL)	74	Negative		Negative		No AFB isolated
AFB0750.2	2024-09-09	Lung, Right Middle Lobe	Bronchoalveolar Lavage (BAL)	75	Negative		Negative		No AFB isolated
AFB0750.3	2024-12-17	Lung, Right Upper Lobe	Bronchoalveolar Lavage (BAL)	76	Negative		Negative		No AFB isolated
AFB0750.4	2025-01-30	Lung, Right Upper Lobe	Bronchoalveolar Lavage (BAL)	76	Negative		Negative		No AFB isolated
AFB0751.1	2019-03-29	Lung, Right Upper Lobe	Bronchoalveolar Lavage (BAL)	48	Negative		Negative		No AFB isolated
AFB0752.1	2020-10-29	Lung, Right Upper Lobe	Bronchoalveolar Lavage (BAL)	64	Negative		Negative		No AFB isolated
AFB0752.2	2021-03-12	Lung, Right Upper Lobe	Bronchoalveolar Lavage (BAL)	64	Negative		Negative		No AFB isolated
AFB0752.3	2021-06-04	Lung, Right Lower Lobe	Bronchoalveolar Lavage (BAL)	64	Negative		Negative		No AFB isolated
AFB0753.1	2021-11-09	Fluid Pleural, Right	Fluid, Body	66	Negative		Negative		No AFB isolated
AFB0753.2	2021-11-09	Fluid Pleural, Right	Fluid, Body	66	Negative		Negative		No AFB isolated
AFB0753.3	2021-12-08	Fluid Pleural, Left	Fluid, Body	66	Negative		Negative		No AFB isolated
AFB0754.1	2024-04-02	Lung, Right Upper Lobe	Tissue	62	Negative		Negative		No AFB isolated
AFB0754.2	2024-06-06	Lung, Right Upper Lobe	Bronchoalveolar Lavage (BAL)	62	Negative		Negative		No AFB isolated
AFB0755.1	2018-03-06	Lung, Right Middle Lobe	Bronchoalveolar Lavage (BAL)	68	Negative		Negative		No AFB isolated
AFB0755.2	2019-12-20	Fluid, Pleural (Specify Left or Right)	Fluid, Body	69	Negative		Negative		No AFB isolated
AFB0756.1	2020-02-05	CSF (Specify)	Cerebrospinal Fluid (CSF)	73	Negative		Negative		No AFB isolated
AFB0757.1	2024-07-12	CSF (Specify)	Cerebrospinal Fluid (CSF)	56	Negative		Negative		No AFB isolated
AFB0757.2	2024-07-18	Lung, Right Upper Lobe	Bronchoalveolar Lavage (BAL)	56	Negative		Negative		No AFB isolated
AFB0758.1	2021-05-11	Lung, Right Upper Lobe	Bronchoalveolar Lavage (BAL)	32	Negative		Negative		No AFB isolated
AFB0758.2	2022-11-11	Foot, Right	Tissue	33	Negative		Negative		No AFB isolated
AFB0759.1	2023-11-21	Lung, Right Lower Lobe	Bronchoalveolar Lavage (BAL)	70	Negative		Negative		No AFB isolated
AFB0759.2	2023-11-21	Lung, Left Lower Lobe	Bronchoalveolar Lavage (BAL)	70	Negative		Negative		No AFB isolated
AFB0760.1	2021-02-11	CSF (Specify)	Cerebrospinal Fluid (CSF)	78	Negative		Negative		No AFB isolated
AFB0761.1	2020-04-09	Fluid, Pleural (Specify Left or Right)	Fluid, Body	82	Negative		Negative		No AFB isolated
AFB0762.1	2019-02-01	Breast, Right	Swab	37	Negative		Negative		No AFB isolated
AFB0763.1	2019-07-10	Lung, Right Lower Lobe	Bronchoalveolar Lavage (BAL)	63	Negative		Negative		No AFB isolated
AFB0763.2	2020-09-30	Fluid, Pleural (Specify Left or Right)	Fluid, Body	65	Negative		Negative		No AFB isolated
AFB0763.3	2020-10-01	Lung, Right Lower Lobe	Bronchoalveolar Lavage (BAL)	65	Negative		Negative		No AFB isolated
AFB0764.1	2023-07-08	Lung, Left Lower Lobe	Bronchoalveolar Lavage (BAL)	55	Negative		Negative		No AFB isolated
AFB0765.1	2022-11-21	Fluid Pleural, Right	Fluid, Body	66	Negative		Negative		No AFB isolated
AFB0766.1	2020-01-28	Lung, Left Lower Lobe	Bronchoalveolar Lavage (BAL)	74	Negative		Negative		No AFB isolated
AFB0767.1	2024-04-01	Fluid Pleural, Right	Fluid, Body	68	Negative		Negative		No AFB isolated
AFB0767.2	2024-04-07	Fluid Pleural, Right	Fluid, Body	68	Negative		Negative		No AFB isolated
AFB0768.1	2021-12-21	Lung, Left Upper Lobe	Bronchoalveolar Lavage (BAL)	68	Negative		Negative		No AFB isolated
AFB0769.1	2018-03-18	CSF (Specify)	Cerebrospinal Fluid (CSF)	46	Negative		Negative		No AFB isolated
AFB0769.2	2018-03-21	CSF (Specify)	Cerebrospinal Fluid (CSF)	46	Negative		Negative		No AFB isolated
AFB0770.1	2024-08-19	Bone	Tissue	57	Negative		Negative		No AFB isolated
AFB0771.1	2023-11-08	Lung, Left Upper Lobe	Bronchoalveolar Lavage (BAL)	76	Negative		Negative		No AFB isolated
AFB0772.1	2022-07-29	Lung, Right Upper Lobe	Bronchoalveolar Lavage (BAL)	78	Negative		Negative		No AFB isolated
AFB0773.1	2021-01-04	Trachea	Sputum	57	Negative		Negative		No AFB isolated
AFB0773.2	2022-06-23	Lung, Right Lower Lobe	Bronchoalveolar Lavage (BAL)	58	Negative		Negative		No AFB isolated
AFB0773.3	2023-05-25	Lung, Right Lower Lobe	Bronchoalveolar Lavage (BAL)	59	Negative		Negative		No AFB isolated
AFB0773.4	2023-05-31	Fluid Pleural, Right	Fluid, Body	59	Negative		Negative		No AFB isolated
AFB0773.5	2023-06-17	Fluid Pleural, Left	Fluid, Body	59	Negative		Negative		No AFB isolated
AFB0773.6	2023-06-17	Fluid Pleural, Right	Fluid, Body	59	Negative		Negative		No AFB isolated
AFB0774.1	2025-04-04	Fluid Pleural, Left	Fluid, Body	66	Negative		Negative		No AFB isolated
AFB0775.1	2017-12-20	Fluid, Brain Cyst	Fluid, Body	78	Negative		Negative		No AFB isolated
AFB0775.2	2017-12-20	Brain (Specify)	Tissue	78	Negative		Negative		No AFB isolated
AFB0776.1	2023-08-08	Arm, Left	Swab	77	Negative		Negative		No AFB isolated
AFB0776.2	2023-08-08	Arm, Left	Swab	77	Negative		Negative		No AFB isolated
AFB0777.1	2020-07-25	Lung, Right Lower Lobe	Bronchoalveolar Lavage (BAL)	78	Negative		Negative		No AFB isolated
AFB0777.2	2020-08-07	Lung, Right Lower Lobe	Bronchoalveolar Lavage (BAL)	78	Negative		Negative		No AFB isolated
AFB0778.1	2023-03-21	Lung, Right Upper Lobe	Bronchoalveolar Lavage (BAL)	47	Negative		Negative		No AFB isolated
AFB0779.1	2019-08-12	Lung, Right Upper Lobe	Bronchoalveolar Lavage (BAL)	66	Negative		Negative		No AFB isolated
AFB0780.1	2025-01-23	Lung, Right Upper Lobe	Bronchoalveolar Lavage (BAL)	61	Negative		Negative		No AFB isolated
AFB0781.1	2018-03-21	Fluid, Pleural (Specify Left or Right)	Fluid, Body	67	Negative		Negative		No AFB isolated
AFB0781.2	2018-03-29	Lung, Left Upper Lobe	Bronchoalveolar Lavage (BAL)	67	Negative		Negative		No AFB isolated
AFB0782.1	2020-11-30	Lung, Right Middle Lobe	Bronchoalveolar Lavage (BAL)	72	Negative		Negative		No AFB isolated
AFB0783.1	2019-02-07	Lung, Right Middle Lobe	Bronchoalveolar Lavage (BAL)	64	Negative		Negative		No AFB isolated
AFB0784.1	2021-10-25	Lung, Left Lower Lobe	Bronchoalveolar Lavage (BAL)	60	Negative		Negative		No AFB isolated
AFB0785.1	2018-06-26	Lung, Left Lower Lobe	Bronchoalveolar Lavage (BAL)	67	Negative		Negative		No AFB isolated
AFB0786.1	2020-02-27	Lung, Right Middle Lobe	Bronchoalveolar Lavage (BAL)	56	Negative		Negative		No AFB isolated
AFB0787.1	2024-05-09	Fluid Pleural, Left	Fluid, Body	69	Negative		Negative		No AFB isolated
AFB0787.2	2024-05-10	Lung, Left Lower Lobe	Bronchoalveolar Lavage (BAL)	69	Negative		Negative		No AFB isolated
AFB0787.3	2024-05-20	Fluid Pleural, Left	Fluid, Body	69	Negative		Negative		No AFB isolated
AFB0787.4	2024-05-22	CSF (Specify)	Cerebrospinal Fluid (CSF)	69	Negative		Negative		No AFB isolated
AFB0787.5	2024-06-04	Fluid Pleural, Left	Fluid, Body	69	Negative		Negative		No AFB isolated
AFB0787.6	2024-06-05	Fluid Pleural, Right	Fluid, Body	69	Negative		Negative		No AFB isolated
AFB0787.7	2024-06-11	Pleura	Tissue	69	Negative		Negative		No AFB isolated
AFB0787.8	2024-06-26	Fluid Pleural, Right	Fluid, Body	69	Negative		Negative		No AFB isolated
AFB0788.1	2017-12-13	Lung, Left Lower Lobe	Bronchoalveolar Lavage (BAL)	77	Negative		Negative		No AFB isolated
AFB0788.2	2019-02-19	Lung, Right Lower Lobe	Bronchoalveolar Lavage (BAL)	78	Negative		Negative		No AFB isolated
AFB0789.1	2019-08-03	Lung	Sputum	79	Negative		Negative		No AFB isolated
AFB0789.2	2019-08-04	Lung	Sputum	79	Negative		Negative		No AFB isolated
AFB0789.3	2019-08-04	Lung	Sputum	79	Negative		Negative		No AFB isolated
AFB0789.4	2019-08-06	Lung, Left Lower Lobe	Bronchoalveolar Lavage (BAL)	79	Negative		Negative		No AFB isolated
AFB0790.1	2021-11-09	Lung, Right Upper Lobe	Bronchoalveolar Lavage (BAL)	61	Negative		Negative		No AFB isolated
AFB0791.1	2021-04-29	Fluid, Pleural (Specify Left or Right)	Fluid, Body	58	Negative		Negative		No AFB isolated
AFB0792.1	2025-02-11	CSF (Specify)	Cerebrospinal Fluid (CSF)	81	Negative		Negative		No AFB isolated
AFB0793.1	2023-01-25	Skin	Tissue	80	Negative		Negative		No AFB isolated
AFB0794.1	2021-10-25	Lung, Left Upper Lobe	Bronchoalveolar Lavage (BAL)	79	Negative		Negative		No AFB isolated
AFB0795.1	2024-12-10	Fluid Pleural, Left	Fluid, Body	66	Negative		Negative		No AFB isolated
AFB0795.2	2024-12-10	Fluid Pleural, Right	Fluid, Body	66	Negative		Negative		No AFB isolated
AFB0796.1	2018-08-04	Spleen	Abscess	59	Negative		Negative		No AFB isolated
AFB0797.1	2024-04-15	Lung, Left Upper Lobe	Bronchoalveolar Lavage (BAL)	72	Negative		Negative		No AFB isolated
AFB0798.1	2019-07-09	Fluid, Pleural (Specify Left or Right)	Fluid, Body	73	Negative		Negative		No AFB isolated
AFB0798.2	2019-07-09	Fluid, Pleural (Specify Left or Right)	Fluid, Body	73	Negative		Negative		No AFB isolated
AFB0799.1	2018-10-04	Lung, Left Lower Lobe	Tissue	43	Negative		Negative		No AFB isolated
AFB0799.2	2021-01-20	Lung, Left Upper Lobe	Bronchoalveolar Lavage (BAL)	45	Negative		Negative		No AFB isolated
AFB0799.3	2021-01-26	Fluid, Pleural (Specify Left or Right)	Fluid, Body	45	Negative		Negative		No AFB isolated
AFB0800.1	2021-01-15	Lung, Right Lower Lobe	Bronchoalveolar Lavage (BAL)	79	Negative		Negative		No AFB isolated
AFB0800.2	2021-01-19	Lung, Left Lower Lobe	Bronchoalveolar Lavage (BAL)	79	Negative		Negative		No AFB isolated
AFB0801.1	2018-08-29	Lung, Right Lower Lobe	Bronchoalveolar Lavage (BAL)	56	Negative		Negative		No AFB isolated
AFB0801.2	2019-02-21	Lung, Right Lower Lobe	Bronchoalveolar Lavage (BAL)	57	Negative		Negative		No AFB isolated
AFB0047.1	2018-08-23	Lung	Sputum	68	Negative		Negative		No AFB isolated
AFB0047.4	2019-12-23	Other (Specify)	Sputum	69	Negative		Negative		No AFB isolated
AFB0047.7	2024-02-15	Trachea	Sputum	73	Negative		Negative		No AFB isolated
AFB0047.8	2024-02-15	Trachea	Sputum	73	Negative		Negative		No AFB isolated
AFB0047.9	2024-11-06	Aspirate, Tracheal	Sputum	74	Negative		Negative		No AFB isolated
AFB0802.1	2019-05-01	Lung, Left Lower Lobe	Bronchoalveolar Lavage (BAL)	58	Negative		Negative		No AFB isolated
AFB0803.1	2018-05-17	Bronchus	Bronchoalveolar Lavage (BAL)	63	Negative		Negative		No AFB isolated
AFB0804.1	2020-04-14	Other (Specify)	Abscess	63	Negative		Negative		No AFB isolated
AFB0804.2	2022-03-25	Abdomen	Swab	65	Negative		Negative		No AFB isolated
AFB0804.3	2022-03-25	Other (Specify)	Swab	65	Negative		Negative		No AFB isolated
AFB0804.4	2022-03-28	Soft Tissue	Other (Specify)	65	Negative		Negative		No AFB isolated
AFB0804.5	2022-03-29	Skin	Tissue	65	Negative		Negative		No AFB isolated
AFB0805.1	2018-07-05	Urine (Specify)	Urine	>89	Negative		Negative		No AFB isolated
AFB0806.1	2018-11-02	Lung, Left Lower Lobe	Bronchoalveolar Lavage (BAL)	60	Negative		Negative		No AFB isolated
AFB0806.2	2018-11-22	Lung, Right Lower Lobe	Bronchoalveolar Lavage (BAL)	60	Negative		Negative		No AFB isolated
AFB0108.1	2020-01-08	Lung, Right Lower Lobe	Bronchoalveolar Lavage (BAL)	66	Negative		Negative		No AFB isolated
AFB0108.2	2020-01-09	Fluid, Pleural (Specify Left or Right)	Fluid, Body	66	Negative		Negative		No AFB isolated
AFB0108.3	2021-02-01	Fluid, Pleural (Specify Left or Right)	Fluid, Body	67	Negative		Negative		No AFB isolated
AFB0108.5	2021-02-17	Lung	Sputum	67	Negative		Negative		No AFB isolated
AFB0108.7	2021-02-18	Aspirate, Tracheal	Sputum	67	Negative		Negative		No AFB isolated
AFB0108.8	2021-02-19	Skin	Tissue	67	Negative		Negative		No AFB isolated
AFB0807.1	2024-04-09	Lung, Right Middle Lobe	Bronchoalveolar Lavage (BAL)	71	Negative		Negative		No AFB isolated
AFB0807.2	2024-04-09	Lung, Right Lower Lobe	Bronchoalveolar Lavage (BAL)	71	Negative		Negative		No AFB isolated
AFB0807.3	2025-03-06	Lung, Right Middle Lobe	Bronchoalveolar Lavage (BAL)	72	Negative		Negative		No AFB isolated
AFB0808.1	2024-05-02	Lung, Right Lower Lobe	Bronchoalveolar Lavage (BAL)	71	Negative		Negative		No AFB isolated
AFB0809.1	2020-10-01	CSF (Specify)	Cerebrospinal Fluid (CSF)	37	Negative		Negative		No AFB isolated
AFB0810.1	2024-12-30	Lung, Right Upper Lobe	Bronchoalveolar Lavage (BAL)	73	Negative		Negative		No AFB isolated
AFB0811.1	2017-12-07	Lung, Left Upper Lobe	Brushings	59	Negative		Negative		No AFB isolated
AFB0811.2	2022-11-01	Lung, Right Lower Lobe	Bronchoalveolar Lavage (BAL)	64	Negative		Negative		No AFB isolated
AFB0812.1	2019-01-30	Lung, Right Middle Lobe	Bronchoalveolar Lavage (BAL)	63	Negative		Negative		No AFB isolated
AFB0813.1	2020-06-10	Fluid, Pleural (Specify Left or Right)	Fluid, Body	68	Negative		Negative		No AFB isolated
AFB0814.1	2022-09-11	Fluid, Peritoneal	Swab	71	Negative		Negative		No AFB isolated
AFB0815.1	2022-08-19	Leg, Left	Effusion	82	Negative		Negative		No AFB isolated
AFB0815.2	2022-08-22	Knee, Left	Swab	82	Negative		Negative		No AFB isolated
AFB0815.3	2022-08-22	Knee, Left	Swab	82	Negative		Negative		No AFB isolated
AFB0815.4	2022-10-03	Joint (Specify)	Fluid, Body	82	Negative		Negative		No AFB isolated
AFB0816.1	2021-10-20	Lymph Node	Aspirate	80	Negative		Negative		No AFB isolated
AFB0816.2	2021-10-20	Lung, Right Lower Lobe	Bronchoalveolar Lavage (BAL)	80	Negative		Negative		No AFB isolated
AFB0817.1	2019-11-25	Lung, Left Upper Lobe	Bronchoalveolar Lavage (BAL)	71	Negative		Negative		No AFB isolated
AFB0818.1	2017-12-21	Lung, Left Upper Lobe	Bronchoalveolar Lavage (BAL)	72	Negative		Negative		No AFB isolated
AFB0818.2	2017-12-27	Other (Specify)	Swab	72	Negative		Negative		No AFB isolated
AFB0818.3	2017-12-27	Catheter Tip, (Specify)	Catheter Tip	72	Negative		Negative		No AFB isolated
AFB0818.4	2018-01-15	Lung, Left Upper Lobe	Bronchoalveolar Lavage (BAL)	72	Negative		Negative		No AFB isolated
AFB0818.5	2018-01-15	Lung, Left Upper Lobe	Brushings	72	Negative		Negative		No AFB isolated
AFB0819.1	2019-01-29	CSF (Specify)	Cerebrospinal Fluid (CSF)	70	Negative		Negative		No AFB isolated
AFB0820.1	2018-01-20	Lung, Left Lower Lobe	Bronchoalveolar Lavage (BAL)	84	Negative		Negative		No AFB isolated
AFB0821.1	2023-11-14	CSF (Specify)	Cerebrospinal Fluid (CSF)	70	Negative		Negative		No AFB isolated
AFB0821.2	2024-04-10	Fluid Pleural, Right	Fluid, Body	71	Negative		Negative		No AFB isolated
AFB0822.1	2025-02-04	Fluid, Miscellaneous (Specify)	Fluid, Body	65	Negative		Negative		No AFB isolated
AFB0822.2	2025-03-03	Bone	Bone	65	Negative		Negative		No AFB isolated
AFB0822.3	2025-03-18	Fluid, Miscellaneous (Specify)	Fluid, Body	65	Negative		Negative		No AFB isolated
AFB0823.1	2022-07-27	Fluid Pleural, Left	Fluid, Body	76	Negative		Negative		No AFB isolated
AFB0823.2	2022-07-27	Fluid Pleural, Right	Fluid, Body	76	Negative		Negative		No AFB isolated
AFB0823.3	2022-07-28	Lung, Left Upper Lobe	Bronchoalveolar Lavage (BAL)	76	Negative		Negative		No AFB isolated
AFB0824.1	2021-01-14	Other (Specify)	Cerebrospinal Fluid (CSF)	70	Negative		Negative		No AFB isolated
AFB0825.1	2021-02-04	Lung, Left Upper Lobe	Bronchoalveolar Lavage (BAL)	33	Negative		Negative		No AFB isolated
AFB0826.1	2019-09-12	Lung, Left Lower Lobe	Bronchoalveolar Lavage (BAL)	26	Negative		Negative		No AFB isolated
AFB0827.1	2021-12-10	Lung, Right Middle Lobe	Bronchoalveolar Lavage (BAL)	84	Negative		Negative		No AFB isolated
AFB0828.1	2022-11-11	Foot, Right	Bone	68	Negative		Negative		No AFB isolated
AFB0829.1	2018-04-05	Lung, Right Upper Lobe	Bronchoalveolar Lavage (BAL)	22	Negative		Negative		No AFB isolated
AFB0830.1	2020-08-31	Other (Specify)	Swab	81	Negative		Negative		No AFB isolated
AFB0831.1	2023-07-15	Bladder	Washings	53	Negative		Negative		No AFB isolated
AFB0832.1	2018-10-25	Fluid, Pleural (Specify Left or Right)	Fluid, Body	81	Negative		Negative		No AFB isolated
AFB0832.2	2018-10-26	Lung, Left Lower Lobe	Bronchoalveolar Lavage (BAL)	81	Negative		Negative		No AFB isolated
AFB0833.1	2020-05-22	Lung	Aspirate	75	Negative		Negative		No AFB isolated
AFB0833.2	2020-05-22	Lung	Bronchoalveolar Lavage (BAL)	75	Negative		Negative		No AFB isolated
AFB0834.1	2017-12-11	Aspirate, Bronchial	Bronchoalveolar Lavage (BAL)	65	Negative		Negative		No AFB isolated
AFB0835.1	2018-05-02	Fluid, Pleural (Specify Left or Right)	Fluid, Body	62	Negative		Negative		No AFB isolated
AFB0836.1	2024-06-30	Stool	Stool	14	Negative		Negative		No AFB isolated
AFB0837.1	2018-08-22	Lung, Right Middle Lobe	Bronchoalveolar Lavage (BAL)	65	Negative		Negative		No AFB isolated
AFB0838.1	2024-07-05	Lung, Left Upper Lobe	Bronchoalveolar Lavage (BAL)	72	Negative		Negative		No AFB isolated
AFB0839.1	2019-10-16	Lung, Right Lower Lobe	Bronchoalveolar Lavage (BAL)	51	Negative		Negative		No AFB isolated
AFB0839.2	2019-10-28	Lung, Right Upper Lobe	Bronchoalveolar Lavage (BAL)	51	Negative		Negative		No AFB isolated
AFB0840.1	2020-09-04	Lung, Right Middle Lobe	Bronchoalveolar Lavage (BAL)	63	Negative		Negative		No AFB isolated
AFB0841.1	2018-03-28	Urine, Kidney	Urine	75	Negative		Negative		No AFB isolated
AFB0841.2	2019-02-20	Urine (Specify)	Urine	75	Negative		Negative		No AFB isolated
AFB0841.3	2021-10-07	Other (Specify)	Urine	78	Negative		Negative		No AFB isolated
AFB0842.1	2021-01-18	Lung, Right Lower Lobe	Bronchoalveolar Lavage (BAL)	38	Negative		Negative		No AFB isolated
AFB0843.1	2020-12-10	Fluid, Pleural (Specify Left or Right)	Fluid, Body	72	Negative		Negative		No AFB isolated
AFB0843.2	2020-12-10	Fluid, Pleural (Specify Left or Right)	Fluid, Body	72	Negative		Negative		No AFB isolated
AFB0844.1	2024-02-19	Cheek	Tissue	61	Negative		Negative		No AFB isolated
AFB0845.1	2025-03-24	Lung, Right Lower Lobe	Bronchoalveolar Lavage (BAL)	71	Negative		Negative		No AFB isolated
AFB0044.1	2019-04-22	Trachea	Sputum	77	Negative		Negative		No AFB isolated
AFB0846.1	2022-03-02	Fluid Pleural, Right	Other (Specify)	56	Negative		Negative		No AFB isolated
AFB0846.2	2022-03-02	Fluid Pleural, Left	Fluid, Body	56	Negative		Negative		No AFB isolated
AFB0846.3	2022-03-04	Lung, Left Upper Lobe	Bronchoalveolar Lavage (BAL)	56	Negative		Negative		No AFB isolated
AFB0846.4	2022-03-04	Lung, Right Lower Lobe	Bronchoalveolar Lavage (BAL)	56	Negative		Negative		No AFB isolated
AFB0846.5	2022-03-05	Fluid Pleural, Left	Fluid, Body	56	Negative		Negative		No AFB isolated
AFB0109.2	2021-02-08	CSF (Specify)	Cerebrospinal Fluid (CSF)	66	Negative		Negative		No AFB isolated
AFB0847.1	2018-05-21	Fluid, Peritoneal	Fluid, Body	62	Negative		Negative		No AFB isolated
AFB0848.1	2021-12-06	Lymph Node	Tissue	65	Negative		Negative		No AFB isolated
AFB0848.2	2022-09-08	Lung, Left Lower Lobe	Bronchoalveolar Lavage (BAL)	65	Negative		Negative		No AFB isolated
AFB0848.3	2022-10-12	Lung, Right Lower Lobe	Tissue	66	Negative		Negative		No AFB isolated
AFB0849.1	2021-07-29	Lung, Left Upper Lobe	Bronchoalveolar Lavage (BAL)	63	Negative		Negative		No AFB isolated
AFB0060.5	2020-06-29	Breast, Right	Swab	40	Negative		Negative		No AFB isolated
AFB0850.1	2020-11-25	Fluid, Pleural (Specify Left or Right)	Fluid, Body	64	Negative		Negative		No AFB isolated
AFB0851.1	2024-06-17	Trachea	Sputum	78	Negative		Negative		No AFB isolated
AFB0851.2	2024-06-18	Trachea	Sputum	78	Negative		Negative		No AFB isolated
AFB0851.3	2024-06-19	Trachea	Sputum	78	Negative		Negative		No AFB isolated
AFB0852.1	2023-02-17	Lung, Right Lower Lobe	Bronchoalveolar Lavage (BAL)	63	Negative		Negative		No AFB isolated
AFB0853.1	2021-01-20	Fluid, Peritoneal	Fluid, Body	49	Negative		Negative		No AFB isolated
AFB0854.1	2022-06-02	Lung, Right Lower Lobe	Bronchoalveolar Lavage (BAL)	70	Negative		Negative		No AFB isolated
AFB0854.2	2022-06-06	Fluid, Miscellaneous (Specify)	Fluid, Body	70	Negative		Negative		No AFB isolated
AFB0854.3	2022-07-27	Other (Specify)	Aspirate	71	Negative		Negative		No AFB isolated
AFB0854.4	2022-07-27	Bone	Tissue	71	Negative		Negative		No AFB isolated
AFB0854.5	2022-08-24	Other (Specify)	Swab	71	Negative		Negative		No AFB isolated
AFB0854.6	2022-08-24	Other (Specify)	Swab	71	Negative		Negative		No AFB isolated
AFB0854.7	2023-08-28	Lung, Right Lower Lobe	Bronchoalveolar Lavage (BAL)	72	Negative		Negative		No AFB isolated
AFB0854.8	2024-01-22	Lung, Right Middle Lobe	Bronchoalveolar Lavage (BAL)	72	Negative		Negative		No AFB isolated
AFB0855.1	2019-09-24	Other (Specify)	Swab	78	Negative		Negative		No AFB isolated
AFB0855.2	2021-11-09	CSF (Specify)	Cerebrospinal Fluid (CSF)	80	Negative		Negative		No AFB isolated
AFB0855.3	2021-11-13	Lung, Left Lower Lobe	Bronchoalveolar Lavage (BAL)	80	Negative		Negative		No AFB isolated
AFB0856.1	2019-09-06	Lung, Right Upper Lobe	Bronchoalveolar Lavage (BAL)	82	Negative		Negative		No AFB isolated
AFB0857.1	2023-06-23	Lung, Right Upper Lobe	Bronchoalveolar Lavage (BAL)	76	Negative		Negative		No AFB isolated
AFB0858.1	2020-02-21	Urine (Specify)	Urine	78	Negative		Negative		No AFB isolated
AFB0859.1	2024-07-23	Lung, Left Lower Lobe	Bronchoalveolar Lavage (BAL)	73	Negative		Negative		No AFB isolated
AFB0859.2	2024-09-30	Lung, Left Lower Lobe	Bronchoalveolar Lavage (BAL)	73	Negative		Negative		No AFB isolated
AFB0860.1	2023-02-01	Lung, Right Upper Lobe	Bronchoalveolar Lavage (BAL)	75	Negative		Negative		No AFB isolated
AFB0861.1	2023-06-02	Other (Specify)	Aspirate	65	Negative		Negative		No AFB isolated
AFB0861.2	2023-06-02	Fluid, Synovial	Aspirate	65	Negative		Negative		No AFB isolated
AFB0862.1	2020-10-13	CSF (Specify)	Cerebrospinal Fluid (CSF)	57	Negative		Negative		No AFB isolated
AFB0863.1	2022-05-03	Lung, Right Lower Lobe	Bronchoalveolar Lavage (BAL)	55	Negative		Negative		No AFB isolated
AFB0312.1	2024-06-26	Lung, Right Middle Lobe	Bronchoalveolar Lavage (BAL)	48	Negative		Negative		No AFB isolated
AFB0312.3	2024-08-12	Lung	Sputum	49	Negative		Negative		No AFB isolated
AFB0864.1	2018-09-26	Other (Specify)	Swab	68	Negative		Negative		No AFB isolated
AFB0865.1	2022-05-26	CSF (Specify)	Cerebrospinal Fluid (CSF)	50	Negative		Negative		No AFB isolated
AFB0866.1	2023-06-28	Lung, Left Upper Lobe	Bronchoalveolar Lavage (BAL)	77	Negative		Negative		No AFB isolated
AFB0317.3	2024-10-31	Trachea	Sputum	70	Negative		Negative		No AFB isolated
AFB0317.4	2024-12-06	Lung	Sputum	70	Negative		Negative		No AFB isolated
AFB0317.5	2024-12-06	Lung	Sputum	70	Negative		Negative		No AFB isolated
AFB0317.7	2025-03-31	Trachea	Sputum	71	Negative		Negative		No AFB isolated
AFB0317.8	2025-03-30	Trachea	Sputum	71	Negative		Negative		No AFB isolated
AFB0317.9	2025-03-30	Trachea	Sputum	71	Negative		Negative		No AFB isolated
AFB0867.1	2018-09-20	Lung	Tissue	72	Negative		Negative		No AFB isolated
AFB0868.1	2018-07-11	Lung, Right Lower Lobe	Bronchoalveolar Lavage (BAL)	60	Negative		Negative		No AFB isolated
AFB0869.1	2018-06-01	Lung, Right Lower Lobe	Bronchoalveolar Lavage (BAL)	28	Negative		Negative		No AFB isolated
AFB0870.1	2021-05-17	CSF (Specify)	Cerebrospinal Fluid (CSF)	52	Negative		Negative		No AFB isolated
AFB0871.1	2024-02-29	Lung	Sputum	62	Negative		Negative		No AFB isolated
AFB0871.2	2024-07-05	Lung, Left Lower Lobe	Bronchoalveolar Lavage (BAL)	62	Negative		Negative		No AFB isolated
AFB0872.1	2022-02-01	Lung, Right Upper Lobe	Bronchoalveolar Lavage (BAL)	43	Negative		Negative		No AFB isolated
AFB0873.1	2022-12-16	CSF (Specify)	Cerebrospinal Fluid (CSF)	59	Negative		Negative		No AFB isolated
AFB0874.1	2022-09-21	Lung, Right Lower Lobe	Bronchoalveolar Lavage (BAL)	68	Negative		Negative		No AFB isolated
AFB0874.2	2023-01-06	Lung, Right Upper Lobe	Bronchoalveolar Lavage (BAL)	68	Negative		Negative		No AFB isolated
AFB0874.3	2023-04-06	Lung, Right Upper Lobe	Bronchoalveolar Lavage (BAL)	68	Negative		Negative		No AFB isolated
AFB0875.1	2021-01-20	Fluid, Pleural (Specify Left or Right)	Fluid, Body	63	Negative		Negative		No AFB isolated
AFB0875.2	2022-09-27	Fluid Pleural, Left	Fluid, Body	65	Negative		Negative		No AFB isolated
AFB0876.1	2020-11-18	Lung, Right Lower Lobe	Bronchoalveolar Lavage (BAL)	39	Negative		Negative		No AFB isolated
AFB0877.1	2023-11-27	Trachea	Sputum	77	Negative		Negative		No AFB isolated
AFB0878.1	2024-10-25	Gallbladder	Aspirate	74	Negative		Negative		No AFB isolated
AFB0281.3	2025-02-24	Trachea	Sputum	77	Negative		Negative		No AFB isolated
AFB0281.4	2025-02-24	Trachea	Sputum	77	Negative		Negative		No AFB isolated
AFB0281.5	2025-02-24	Trachea	Sputum	77	Negative		Negative		No AFB isolated
AFB0879.1	2020-02-04	Lung, Left Lower Lobe	Bronchoalveolar Lavage (BAL)	80	Negative		Negative		No AFB isolated
AFB0879.2	2020-02-06	CSF (Specify)	Cerebrospinal Fluid (CSF)	80	Negative		Negative		No AFB isolated
AFB0879.3	2020-02-08	Lung, Left Lower Lobe	Bronchoalveolar Lavage (BAL)	80	Negative		Negative		No AFB isolated
AFB0880.1	2019-08-21	Lung, Right Middle Lobe	Bronchoalveolar Lavage (BAL)	53	Negative		Negative		No AFB isolated
AFB0881.1	2020-06-12	Lung, Right Lower Lobe	Bronchoalveolar Lavage (BAL)	75	Negative		Negative		No AFB isolated
AFB0881.2	2020-06-13	Trachea	Sputum	75	Negative		Negative		No AFB isolated
AFB0881.3	2020-06-14	Trachea	Sputum	75	Negative		Negative		No AFB isolated
AFB0881.4	2020-06-25	Fluid, Pleural (Specify Left or Right)	Fluid, Body	75	Negative		Negative		No AFB isolated
AFB0881.5	2020-07-06	Lung, Left Lower Lobe	Bronchoalveolar Lavage (BAL)	75	Negative		Negative		No AFB isolated
AFB0881.6	2020-07-29	Lung, Left Lower Lobe	Bronchoalveolar Lavage (BAL)	75	Negative		Negative		No AFB isolated
AFB0165.1	2019-01-15	Lung, Right Middle Lobe	Bronchoalveolar Lavage (BAL)	73	Negative		Negative		No AFB isolated
AFB0165.2	2019-02-12	Lung, Right Upper Lobe	Bronchoalveolar Lavage (BAL)	73	Negative		Negative		No AFB isolated
AFB0165.3	2021-11-22	Lung, Right Upper Lobe	Bronchoalveolar Lavage (BAL)	76	Negative		Negative		No AFB isolated
AFB0165.5	2021-12-02	Lung, Right Upper Lobe	Bronchoalveolar Lavage (BAL)	76	Negative		Negative		No AFB isolated
AFB0165.6	2021-12-11	Lung, Left Upper Lobe	Bronchoalveolar Lavage (BAL)	76	Negative		Negative		No AFB isolated
AFB0882.1	2019-05-24	Urine (Specify)	Urine	39	Negative		Negative		No AFB isolated
AFB0883.1	2023-04-17	Lung, Right Lower Lobe	Bronchoalveolar Lavage (BAL)	79	Negative		Negative		No AFB isolated
AFB0884.1	2018-12-26	Lumbar Drain	Cerebrospinal Fluid (CSF)	55	Negative		Negative		No AFB isolated
AFB0884.2	2018-12-26	CSF (Specify)	Cerebrospinal Fluid (CSF)	55	Negative		Negative		No AFB isolated
AFB0884.3	2019-07-02	CSF (Specify)	Cerebrospinal Fluid (CSF)	56	Negative		Negative		No AFB isolated
AFB0884.4	2019-07-02	CSF (Specify)	Cerebrospinal Fluid (CSF)	56	Negative		Negative		No AFB isolated
AFB0884.5	2019-10-16	CSF (Specify)	Cerebrospinal Fluid (CSF)	56	Negative		Negative		No AFB isolated
AFB0884.6	2020-11-10	CSF (Specify)	Cerebrospinal Fluid (CSF)	57	Negative		Negative		No AFB isolated
AFB0884.7	2022-02-07	Lymph Node	Tissue	59	Negative		Negative		No AFB isolated
AFB0884.8	2022-05-17	Fluid, Peritoneal	Fluid, Body	59	Negative		Negative		No AFB isolated
AFB0884.9	2023-10-11	Soft Tissue	Tissue	60	Negative		Negative		No AFB isolated
AFB0884.10	2023-11-01	Liver	Tissue	60	Negative		Negative		No AFB isolated
AFB0885.1	2021-11-26	Breast, Left	Aspirate	70	Negative		Negative		No AFB isolated
AFB0885.2	2021-12-01	Soft Tissue	Tissue	70	Negative		Negative		No AFB isolated
AFB0886.1	2022-10-04	Lung, Right Lower Lobe	Bronchoalveolar Lavage (BAL)	58	Negative		Negative		No AFB isolated
AFB0886.2	2022-10-04	Lung, Left Lower Lobe	Bronchoalveolar Lavage (BAL)	58	Negative		Negative		No AFB isolated
AFB0887.1	2023-02-07	Lung, Left Lower Lobe	Bronchoalveolar Lavage (BAL)	72	Negative		Negative		No AFB isolated
AFB0888.1	2019-01-31	Fluid, Pleural (Specify Left or Right)	Fluid, Body	68	Negative		Negative		No AFB isolated
AFB0889.1	2018-02-02	Lung, Right Upper Lobe	Bronchoalveolar Lavage (BAL)	50	Negative		Negative		No AFB isolated
AFB0889.2	2018-02-12	Lung, Right Upper Lobe	Tissue	50	Negative		Negative		No AFB isolated
AFB0890.1	2024-06-13	CSF (Specify)	Cerebrospinal Fluid (CSF)	72	Negative		Negative		No AFB isolated
AFB0017.1	2018-03-07	Lung, Right Lower Lobe	Bronchoalveolar Lavage (BAL)	61	Negative		Negative		No AFB isolated
AFB0891.1	2019-11-13	Lung, Right Lower Lobe	Bronchoalveolar Lavage (BAL)	60	Negative		Negative		No AFB isolated
AFB0892.1	2018-07-17	Lung, Left Upper Lobe	Bronchoalveolar Lavage (BAL)	62	Negative		Negative		No AFB isolated
AFB0892.2	2019-09-23	CSF (Specify)	Cerebrospinal Fluid (CSF)	64	Negative		Negative		No AFB isolated
AFB0892.3	2019-10-28	Lung, Left Lower Lobe	Bronchoalveolar Lavage (BAL)	64	Negative		Negative		No AFB isolated
AFB0892.4	2020-03-05	Lung, Left Lower Lobe	Bronchoalveolar Lavage (BAL)	64	Negative		Negative		No AFB isolated
AFB0892.5	2020-09-16	Lung, Left Lower Lobe	Bronchoalveolar Lavage (BAL)	65	Negative		Negative		No AFB isolated
AFB0892.6	2020-12-10	Lung, Left Upper Lobe	Bronchoalveolar Lavage (BAL)	65	Negative		Negative		No AFB isolated
AFB0892.7	2022-01-19	Lung, Left Lower Lobe	Bronchoalveolar Lavage (BAL)	66	Negative		Negative		No AFB isolated
AFB0892.8	2022-02-08	Lung, Right Lower Lobe	Bronchoalveolar Lavage (BAL)	66	Negative		Negative		No AFB isolated
AFB0892.9	2022-10-08	Lung	Sputum	67	Negative		Negative		No AFB isolated
AFB0892.10	2022-10-10	Lung	Sputum	67	Negative		Negative		No AFB isolated
AFB0892.11	2022-11-04	Other (Specify)	Sputum	67	Negative		Negative		No AFB isolated
AFB0893.1	2023-09-23	Lung	Sputum	86	Negative		Negative		No AFB isolated
AFB0893.2	2023-09-24	Lung	Sputum	86	Negative		Negative		No AFB isolated
AFB0893.3	2023-09-25	Lung	Sputum	86	Negative		Negative		No AFB isolated
AFB0893.4	2023-11-21	Lung, Left Upper Lobe	Bronchoalveolar Lavage (BAL)	87	Negative		Negative		No AFB isolated
AFB0893.5	2023-11-21	Lung, Right Middle Lobe	Bronchoalveolar Lavage (BAL)	87	Negative		Negative		No AFB isolated
AFB0893.6	2023-11-21	Lung, Right Middle Lobe	Tissue	87	Negative		Negative		No AFB isolated
AFB0894.1	2020-11-02	Lung, Right Lower Lobe	Tissue	77	Negative		Negative		No AFB isolated
AFB0895.1	2022-10-06	Lung, Right Upper Lobe	Bronchoalveolar Lavage (BAL)	47	Negative		Negative		No AFB isolated
AFB0896.1	2020-11-19	Lymph Node	Tissue	76	Negative		Negative		No AFB isolated
AFB0896.2	2020-11-19	Lung, Right Upper Lobe	Bronchoalveolar Lavage (BAL)	76	Negative		Negative		No AFB isolated
AFB0896.3	2020-12-13	Lung, Right Upper Lobe	Bronchoalveolar Lavage (BAL)	76	Negative		Negative		No AFB isolated
AFB0897.1	2018-08-08	CSF (Specify)	Cerebrospinal Fluid (CSF)	56	Negative		Negative		No AFB isolated
AFB0898.1	2019-08-27	Lung, Right Upper Lobe	Bronchoalveolar Lavage (BAL)	53	Negative		Negative		No AFB isolated
AFB0898.2	2019-08-27	Lung	Tissue	53	Negative		Negative		No AFB isolated
AFB0899.1	2021-01-28	Lung, Right Upper Lobe	Bronchoalveolar Lavage (BAL)	69	Negative		Negative		No AFB isolated
AFB0900.1	2023-03-19	Lung, Left Lower Lobe	Bronchoalveolar Lavage (BAL)	79	Negative		Negative		No AFB isolated
AFB0900.2	2023-03-22	CSF (Specify)	Cerebrospinal Fluid (CSF)	79	Negative		Negative		No AFB isolated
AFB0901.1	2018-04-11	Trachea	Sputum	73	Negative		Negative		No AFB isolated
AFB0901.2	2018-12-05	Fluid, Peritoneal	Fluid, Body	73	Negative		Negative		No AFB isolated
AFB0902.1	2019-01-02	Lung, Right Lower Lobe	Bronchoalveolar Lavage (BAL)	65	Negative		Negative		No AFB isolated
AFB0903.1	2024-03-11	Lung, Left Lower Lobe	Bronchoalveolar Lavage (BAL)	76	Negative		Negative		No AFB isolated
AFB0904.1	2020-05-27	Lung, Right Lower Lobe	Bronchoalveolar Lavage (BAL)	34	Negative		Negative		No AFB isolated
AFB0904.2	2020-06-12	Lung	Tissue	34	Negative		Negative		No AFB isolated
AFB0904.3	2021-10-11	Liver	Tissue	36	Negative		Negative		No AFB isolated
AFB0904.4	2021-11-23	Urine, Clean Catch	Urine	36	Negative		Negative		No AFB isolated
AFB0905.1	2018-09-18	Lung, Right Lower Lobe	Brushings	22	Negative		Negative		No AFB isolated
AFB0905.2	2018-09-18	Lung, Right Lower Lobe	Bronchoalveolar Lavage (BAL)	22	Negative		Negative		No AFB isolated
AFB0906.1	2021-07-22	Lung, Left Upper Lobe	Bronchoalveolar Lavage (BAL)	81	Negative		Negative		No AFB isolated
AFB0907.1	2023-01-19	Lung, Right Upper Lobe	Bronchoalveolar Lavage (BAL)	52	Negative		Negative		No AFB isolated
AFB0907.2	2024-03-29	Lung, Right Lower Lobe	Bronchoalveolar Lavage (BAL)	53	Negative		Negative		No AFB isolated
AFB0908.1	2022-06-27	Fluid Pleural, Left	Fluid, Body	55	Negative		Negative		No AFB isolated
AFB0908.2	2022-06-30	Lung, Left Lower Lobe	Bronchoalveolar Lavage (BAL)	55	Negative		Negative		No AFB isolated
AFB0909.1	2018-11-26	Other (Specify)	Swab	53	Negative		Negative		No AFB isolated
AFB0909.2	2019-02-26	Catheter Tip, (Specify)	Catheter Tip	53	Negative		Negative		No AFB isolated
AFB0909.3	2019-03-15	Other (Specify)	Swab	53	Negative		Negative		No AFB isolated
AFB0909.4	2019-03-15	Other (Specify)	Swab	53	Negative		Negative		No AFB isolated
AFB0910.1	2025-03-10	Lung, Left Upper Lobe	Bronchoalveolar Lavage (BAL)	74	Negative		Negative		No AFB isolated
AFB0911.1	2021-12-10	Soft Tissue	Tissue	65	Negative		Negative		No AFB isolated
AFB0912.1	2020-04-17	Urine, Cystoscopy	Urine	50	Negative		Negative		No AFB isolated
AFB0913.1	2019-11-20	Lung	Bronchoalveolar Lavage (BAL)	64	Negative		Negative		No AFB isolated
AFB0913.2	2019-11-22	Other (Specify)	Sputum	64	Negative		Negative		No AFB isolated
AFB0913.3	2022-11-04	Lung	Sputum	67	Negative		Negative		No AFB isolated
AFB0913.4	2022-11-07	Lung, Left Upper Lobe	Bronchoalveolar Lavage (BAL)	67	Negative		Negative		No AFB isolated
AFB0914.1	2017-12-19	Lung, Right Upper Lobe	Bronchoalveolar Lavage (BAL)	74	Negative		Negative		No AFB isolated
AFB0915.1	2022-05-02	Fluid Pleural, Left	Fluid, Body	60	Negative		Negative		No AFB isolated
AFB0915.2	2022-05-03	Lung, Left Upper Lobe	Bronchoalveolar Lavage (BAL)	60	Negative		Negative		No AFB isolated
AFB0916.1	2019-07-19	Lung, Left Upper Lobe	Bronchoalveolar Lavage (BAL)	72	Negative		Negative		No AFB isolated
AFB0917.1	2019-06-07	Lung, Right Lower Lobe	Bronchoalveolar Lavage (BAL)	56	Negative		Negative		No AFB isolated
AFB0917.2	2019-06-12	Lung, Right Lower Lobe	Brushings	57	Negative		Negative		No AFB isolated
AFB0917.3	2019-06-12	Lung, Right Lower Lobe	Tissue	57	Negative		Negative		No AFB isolated
AFB0917.4	2019-06-12	Lung, Right Lower Lobe	Bronchoalveolar Lavage (BAL)	57	Negative		Negative		No AFB isolated
AFB0918.1	2024-10-31	Lung, Right Upper Lobe	Tissue	74	Negative		Negative		No AFB isolated
AFB0918.2	2024-10-31	Lung, Right Upper Lobe	Bronchoalveolar Lavage (BAL)	74	Negative		Negative		No AFB isolated
AFB0919.1	2020-06-03	Lung, Left Lower Lobe	Bronchoalveolar Lavage (BAL)	60	Negative		Negative		No AFB isolated
AFB0919.2	2021-07-21	Lung, Right Lower Lobe	Bronchoalveolar Lavage (BAL)	61	Negative		Negative		No AFB isolated
AFB0919.3	2021-07-30	Fluid, Miscellaneous (Specify)	Fluid, Body	61	Negative		Negative		No AFB isolated
AFB0919.4	2021-08-13	Lung, Left Upper Lobe	Brushings	61	Negative		Negative		No AFB isolated
AFB0919.5	2021-08-13	Lung, Right Upper Lobe	Bronchoalveolar Lavage (BAL)	61	Negative		Negative		No AFB isolated
AFB0919.6	2021-08-20	Lung, Right Upper Lobe	Bronchoalveolar Lavage (BAL)	61	Negative		Negative		No AFB isolated
AFB0919.7	2021-08-28	Lung, Right Upper Lobe	Bronchoalveolar Lavage (BAL)	61	Negative		Negative		No AFB isolated
AFB0919.8	2021-09-15	Fluid, Peritoneal	Fluid, Body	61	Negative		Negative		No AFB isolated
AFB0920.1	2023-02-15	Lung, Right Lower Lobe	Bronchoalveolar Lavage (BAL)	81	Negative		Negative		No AFB isolated
AFB0921.1	2018-04-22	Lung	Tissue	>89	Negative		Negative		No AFB isolated
AFB0922.1	2019-11-19	Other (Specify)	Swab	78	Negative		Negative		No AFB isolated
AFB0922.2	2019-11-25	Lung, Left Lower Lobe	Bronchoalveolar Lavage (BAL)	78	Negative		Negative		No AFB isolated
AFB0922.3	2019-11-25	Fluid, Pleural (Specify Left or Right)	Fluid, Body	78	Negative		Negative		No AFB isolated
AFB0923.1	2018-10-09	CSF (Specify)	Cerebrospinal Fluid (CSF)	65	Negative		Negative		No AFB isolated
AFB0924.1	2022-03-29	Other (Specify)	Swab	20	Negative		Negative		No AFB isolated
[truncated: 14,295 more rows]
